# Supplementary material for: Quantitative Proteomics of the Infectious and Replicative Forms of Chlamydia trachomatis
Source: PLoS One. 2016 Feb 12;11(2):e0149011. doi: 10.1371/journal.pone.0149011 (PMC4752267; doi:10.1371/journal.pone.0149011)
Supplement: S1 Fig — Protein abundance from replicate 1 and 2 are represented on a log2 scale. R2 = correlation coefficient. (ZIP) [file pone.0149011.s001.zip]

Archive with 2 entries (2 files):
- Skipp.FigS1a.tif
- Skipp.FigS1b.tiff
