# Supplementary material for: Quantitative Proteomics of the Infectious and Replicative Forms of Chlamydia trachomatis
Source: PLoS One. 2016 Feb 12;11(2):e0149011. doi: 10.1371/journal.pone.0149011 (PMC4752267; doi:10.1371/journal.pone.0149011)
Supplement: S1 Table — (XLSX) [file pone.0149011.s005.xlsx]

## Sheet: Table S1a. Identified Proteins
		Protein key	gi number	UniProt accession	Locus	Gene name	Protein description	No. AA	Serovar D homologue	Ave molecular mass	pI (SwissProt)	Mean RB(molecules/cell)	RB (N)*	Mean EB (molecules/cell)	EB (N)*	EB/RB ratio	Energy RB (kcal/mol)	Energy EB (kcal/mol)	Function
Amino Acid Biosynthesis		14	165929966	B0B8L2	CTL0005	aspC	Aspartate aminotransferase	400	CT637	44736.6	5.42	21.0692	3	15.1446	1	0.718802	505660	363470	Amino Acid Biosynthesis
		417	165930369	B0B9S1	CTL0423	trpB	tryptophan synthase beta chain	392	CT170	42617.8	6.79	25.2578	1	13.3488	2	0.528502	594064	313964	Amino Acid Biosynthesis
		418	165930370	B0B9S2	CTL0424	trpA	tryptophan synthase alpha chain	253	CT171	28101.1	4.76	67.1785	4	52.6214	4	0.783308	1.01977e+06	798793	Amino Acid Biosynthesis
		529	165930481	B0B7J8	CTL0534	gcsH	glycine cleavage system H protein	117	CT282	13146.9	4.53	38.2585	1	17.1973	3	0.449502	268575	120725	Amino Acid Biosynthesis
		608	165930560	B0B7T0	CTL0615	dapA	dihydrodipicolinate synthase	286	CT361	31262.3	5.52	61.2933	4	31.0871	4	0.507187	1.05179e+06	533455	Amino Acid Biosynthesis
		609	165930561	B0B7T1	CTL0616	lysC	aspartokinase	431	CT362	47553.2	5.12	25.5464	3	20.5718	2	0.805273	660629	531986	Amino Acid Biosynthesis
		611	165930563	B0B7T3	CTL0618	dapB	dihydrodipicolinate reductase	253	CT364	27789	5.75	48.5132	4	27.7809	4	0.572645	736430	421713	Amino Acid Biosynthesis
		616	165930568	B0B7T8	CTL0623	aroB	3-dehydroquinate synthase	373	CT369	41183.4	7.67	0	0	18.2563	1	EB			Amino Acid Biosynthesis
		617	165930569	B0B7T9	CTL0624	aroE	shikimate 5-dehydrogenase	480	CT370	53251.9	8.82	35.3191	1	20.3588	1	0.576426			Amino Acid Biosynthesis
		681	165930633	B0B804	CTL0691	glyA	serine hydroxymethyltransferase	497	CT432	54249.5	6.04	64.9613	4	47.5037	2	0.731262	1.93714e+06	1.41656e+06	Amino Acid Biosynthesis
		402	165930354	B0B9Q3	CTL0400	pkn1	serine-threonine-protein kinase	614	CT145	69637.9	5.06	70.1491	4	34.0187	4	0.484948	2.58429e+06	1.25325e+06	Amino Acid Biosynthesis
Biosynthesis of Cofactors		10	165929962	B0B8K8	CTL0001	hemB	delta-aminolevulinic acid dehydratase	338	CT633	37725.8	5.94	18.6503	1	0	0	RB			Biosynthesis of Cofactors
		26	165929978	B0B8M4	CTL0017		conserved hypothetical protein	178	CT649	20692	6.17	8.17097	1	0	0	RB			Biosynthesis of Cofactors
		108	165930060	B0B8V6	CTL0099	ribD	Riboflavin biosynthesis protein (diaminohydroxyphosphoribosylaminopyrimidine deaminase)	375	CT730	41104.4	7.49	132.028	1	7.22497	1	0.0547228			Biosynthesis of Cofactors
		110	165930062	B0B8V8	CTL0101	ribH	Riboflavin synthase beta chain (6_7-dimethyl-8-ribityllumazine synthase)	157	CT732	16412.1	6.28	79.5969	4	76.0147	1	0.954996	749803	716059	Biosynthesis of Cofactors
		123	165930075	B0B8X1	CTL0114	hemG	protoporphyrinogen oxidase	424	CT745	47236.5	9.69	32.9313	1	26.7725	1	0.81298			Biosynthesis of Cofactors
		124	165930076	B0B8X2	CTL0115	hemN	coproporphyrinogen oxidase (NAD)	457	CT746	52988.8	6.95	49.5988	1	0	0	RB			Biosynthesis of Cofactors
		125	165930077	B0B8X3	CTL0116	hemE	uroporphyrinogen decarboxylase [	336	CT747	37703.5	5.62	7.11747	1	0	0	RB			Biosynthesis of Cofactors
		456	165930408	B0B9W0	CTL0462	hemL	glutamate-1-semialdehyde 2_1-aminomutase	422	CT210	45940	6	43.5617	3	24.2991	3	0.557809	1.10298e+06	615254	Biosynthesis of Cofactors
		652	165930604	B0B7X5	CTL0662	ribC	riboflavin synthase alpha chain	199	CT405	22122.9	5.86	8.68862	1	0	0	RB			Biosynthesis of Cofactors
		809	165930761	B0B8D2	CTL0821	lipA	lipoic acid synthetase	311	CT558	34694.7	7.19	19.9738	3	19.3803	3	0.970282	372712	361636	Biosynthesis of Cofactors
		864	165930816	B0B8I8	CTL0877	folP	2-amino-4-hydroxy-6-hydroxymethyldihydropteridi ne pyrophosphokinase	450	CT613	50262.6	5.43	60.7744	4	19.0216	3	0.312987	1.64091e+06	513582	Biosynthesis of Cofactors
		865	165930817	B0B8I9	CTL0878	folX	dihydroneopterin aldolase	124	CT614	13941.2	5.22	0	0	5.82125	1	EB			Biosynthesis of Cofactors
		879	165930831	B0B8K3	CTL0892	ispA	dimethylallyltransferase	291	CT628	32524.2	4.88	37.2373	2	20.2437	3	0.54364	650164	353455	Biosynthesis of Cofactors
Base & Nucleotide Metabolism		56	165930008	B0B8Q4	CTL0047	pyrH	uridylate kinase	245	CT678	26163.2	5.29	95.1492	4	63.2202	4	0.664432	1.39869e+06	929336	Base & Nucleotide Metabolism
		129	165930081	B0B8X7	CTL0120	amn	AMP nucleosidase	289	CT751	32033.8	6.55	19.631	2	19.8045	2	1.00884	340401	343411	Base & Nucleotide Metabolism
		207	165930159	B0B956	CTL0199	nrdA	ribonucleoside-diphosphate reductase alpha chain	1047	CT827	119414	5.74	117.121	4	69.7921	3	0.595896	7.35756e+06	4.38434e+06	Base & Nucleotide Metabolism
		208	165930160	B0B957	CTL0200	nrdB	ribonucleoside-diphosphate reductase beta chain	346	CT828	40504.5	5.33	28.1693	2	23.3004	2	0.827158	584794	483717	Base & Nucleotide Metabolism
		224	165930176	B0B973	CTL0216		Cytosine deaminase	163	CT844	18475.5	6.21	0	0	2.83975	1	EB			Base & Nucleotide Metabolism
		287	165930239	B0B9D7	CTL0285	gmk	guanylate kinase	205	CT030	23109.3	5.55	26.1129	2	24.6669	1	0.944625	321189	303403	Base & Nucleotide Metabolism
		295	165930247	B0B9E6	CTL0294	dcd	deoxycytidine triphosphate deaminase	190	CT039	21384.5	4.83	33.74	4	21.1147	4	0.625807	384635	240707	Base & Nucleotide Metabolism
		356	165930308	B0B9K7	CTL0354	trxB	thioredoxin reductase	351	CT099	37867.6	7.53	65.099	3	43.9786	3	0.675565	1.37098e+06	926189	Base & Nucleotide Metabolism
		385	165930337	B0B9N6	CTL0383	adk	adenylate kinase	245	CT128	27726.6	4.85	142.368	4	89.2647	4	0.626999	2.09281e+06	1.31219e+06	Base & Nucleotide Metabolism
		429	165930381	B0B9T3	CTL0435	pyrG	CTP synthase	539	CT183	60189.5	5.68	54.3967	3	31.8929	4	0.586302	1.75919e+06	1.03142e+06	Base & Nucleotide Metabolism
		434	165930386	B0B9T8	CTL0440	tdk	thymidylate kinase	203	CT188	22457.1	6.53	30.8551	3	19.0113	3	0.616147	375815	231557	Base & Nucleotide Metabolism
		537	165930489	B0B7K6	CTL0542		PTS-family membrane transport protein IIA component	225	CT290	25757.6	5.34	59.1965	4	42.2848	4	0.714312	799153	570845	Base & Nucleotide Metabolism
		539	165930491	B0B7K8	CTL0544	dut	deoxyuridine 5'-triphosphate nucleotidohydrolase	145	CT292	15337.5	5.18	60.7796	4	74.0347	4	1.21809	528782	644102	Base & Nucleotide Metabolism
		625	165930577	B0B7U8	CTL0634		putative nucleotide-binding protein	447	CT379	50818.6	7.09	118.961	4	70.3428	4	0.59131	3.19053e+06	1.88659e+06	Base & Nucleotide Metabolism
		702	165930654	B0B825	CTL0712	cmk	cytidylate kinase	216	CT452	24043.7	5.13	62.4131	4	54.9952	4	0.881148	808874	712738	Base & Nucleotide Metabolism
		751	165930703	B0B874	CTL0762	ndk	nucleoside diphosphate kinase	141	CT500	15264.6	5.36	59.3234	4	27.8249	4	0.469036	501876	235398	Base & Nucleotide Metabolism
		853	165930805	B0B8H7	CTL0866	ahpC	thioredoxin peroxidase	195	CT603	21716.7	4.78	549.184	4	445.437	4	0.811089	6.42545e+06	5.21161e+06	Base & Nucleotide Metabolism
Cell Envelope		256	165930208	B0B9A6	CTL0254	pmpI	polymorphic outer membrane protein	878	CT874	95518.3	6.07	240.921	4	82.1353	4	0.340922	1.26917e+07	4.32689e+06	Cell Envelope
		254	165930206	B0B9A4	CTL0251	pmpH	polymorphic outer membrane protein	1006	CT872	107331	6.6	340.788	4	93.7546	4	0.275111	2.057e+07	5.65903e+06	Cell Envelope
		253	165930205	B0B9A3	CTL0250	pmpG	polymorphic outer membrane protein	1012	CT871	107244	5.66	637.435	4	153.754	4	0.241208	3.87051e+07	9.33597e+06	Cell Envelope
		252	165930204	B0B9A2	CTL0249	pmpF	polymorphic outer membrane protein	1032	CT870	112539	9.1	122.68	4	30.4098	3	0.247879	7.59636e+06	1.88297e+06	Cell Envelope
		251	165930203	B0B9A1	CTL0248	pmpE	polymorphic outer membrane protein	965	CT869	104711	6.68	292.123	4	62.432	4	0.213718	1.69139e+07	3.61481e+06	Cell Envelope
		191	165930143	B0B940	CTL0183	pmpD	polymorphic outer membrane protein	1530	CT812	160521	4.75	684.58	4	360.911	4	0.5272	6.28445e+07	3.31316e+07	Cell Envelope
		661	165930613	B0B7Y4	CTL0671	pmpC	polymorphic outer membrane protein	1774	CT414	187044	4.58	265.176	4	75.6294	4	0.285204	2.82254e+07	8.04999e+06	Cell Envelope
		660	165930612	B0B7Y3	CTL0670	pmpB	polymorphic outer membrane protein	1749	CT413	183115	8.21	376.098	4	237.35	4	0.631086	3.94678e+07	2.49076e+07	Cell Envelope
		659	165930611	B0B7Y2	CTL0669	pmpA	polymorphic outer membrane protein	975	CT412	105625	8.58	111.836	4	33.3891	2	0.298553	6.54242e+06	1.95326e+06	Cell Envelope
		517	165930469	B0B7I6	CTL0522	pbp	penicillin-binding protein	647	CT270	73427.8	9.32	0	0	19.2886	1	EB	0		Cell Envelope
		850	165930802	B0B8H4	CTL0863	pal	peptidoglycan-associated lipoprotein	188	CT600	21532.3	7.91	280.929	4	99.7655	4	0.355127	3.16888e+06	1.12536e+06	Cell Envelope
		498	165930450	B0B7G7	CTL0503	oxaA	inner membrane protein	787	CT251	88023.9	8.35	236.69	4	66.179	4	0.279603	1.11765e+07	3.12497e+06	Cell Envelope
		489	165930441	B0B7F8	CTL0494	ompH	outer membrane protein	173	CT242	19445.1	4.65	475.011	4	328.23	4	0.690996	4.93061e+06	3.40703e+06	Cell Envelope
		91	165930043	B0B8T9	CTL0082	ompB	outer membrane protein B	340	CT713	37406.5	5.18	459.2	4	214.935	4	0.468064	9.36767e+06	4.38467e+06	Cell Envelope
		59	165930011	B0B8Q7	CTL0050	ompA	major outer membrane protein	394	CT681	42550.3	5.06	2041.41	4	2727.9	4	1.33628	4.82589e+07	6.44876e+07	Cell Envelope
		692	165930644	B0B815	CTL0702	omcB	60kD cysteine-rich outer membrane protein	553	CT443	59452.2	8.08	1703.54	4	517.89	4	0.304008	5.65234e+07	1.71836e+07	Cell Envelope
		137	165930089	B0B8Y5	CTL0128	nlpD	muramidase	245	CT759	27234.5	9.08	43.7606	4	62.7366	2	1.43363	643281	922228	Cell Envelope
		136	165930088	B0B8Y4	CTL0127	murD	UDP-N-acetylmuramoylalanine--D-glutamate ligase	416	CT758	46183.3	5.48	19.4973	3	0	0	RB	486653	0	Cell Envelope
		140	165930092	B0B8Y8	CTL0131	murC	UDP-N-acetylmuramate--alanine ligase	803	CT762	89204.3	5.18	42.3808	4	22.9134	1	0.540655	2.04191e+06	1.10397e+06	Cell Envelope
		519	165930471	B0B7I8	CTL0524	mraW	S-adenosyl-L-methionine-dependent methyltransferase	300	CT272	34017.1	8.88	55.2956	3	27.3177	3	0.494029	995322	491718	Cell Envelope
		375	165930327	B0B9M6	CTL0373	incG	inclusion membrane protein G	167	CT118	17540.2	8.25	160.544	4	19.0458	4	0.118633	1.60865e+06	190839	Cell Envelope
		373	165930325	B0B9M4	CTL0371	incE	inclusion membrane protein E	132	CT116	13594.2	8.1	187.814	4	49.5356	4	0.263748	1.48749e+06	392322	Cell Envelope
		480	165930432	B0B7E9	CTL0485	incC	inclusion membrane protein C	178	CT233	18511.7	8.82	6.76147	1	0	0	RB		0	Cell Envelope
		376	165930328	B0B9M7	CTL0374	incA	inclusion membrane protein A	246	CT119	27488.8	6.15	84.1017	4	19.6103	2	0.233174	1.24134e+06	289448	Cell Envelope
		196	165930148	B0B945	CTL0188	glmS	glucosamine--fructose-6-phosphate aminotransferase	606	CT816	67471.5	5.38	120.773	4	61.6045	4	0.510085	4.39131e+06	2.23994e+06	Cell Envelope
		691	165930643	B0B814	CTL0701	crpA	cysteine-rich membrane protein	150	CT442	15832.4	6.16	174.246	4	33.0904	4	0.189906	1.56821e+06	297813	Cell Envelope
		515	165930467	B0B7I4	CTL0520	amiA	N-acetylmuramoyl-L-alanine amidase	259	CT268	28690.5	9.81	24.1955	2	12.256	2	0.506538	375999	190458	Cell Envelope
		19	165929971	B0B8L7	CTL0010		putative membrane protein	271	CT642	32122.4	9.16	58.7622	1	0	0	RB		0	Cell Envelope
		192	165930144	B0B941	CTL0184		candidate inclusion membrane protein	264	CT813	29429.1	5.39	93.9722	1	0	0	RB		0	Cell Envelope
		193	165930145	B0B942	CTL0185		putative membrane protein	99	CT814	11420.6	10.73	241.888	4	31.7527	4	0.13127	1.43681e+06	188611	Cell Envelope
		231	165930183	B0B980	CTL0223		putative integral membrane protein	405	CT850	45890.5	5.24	44.3422	2	0	0	RB	1.07752e+06	0	Cell Envelope
		249	165930201	B0B999	CTL0246		putative membrane protein	339	CT867	38368	4.62	16.9982	1	0	0	RB		0	Cell Envelope
		250	165930202	B0B9A0	CTL0247		putative membrane protein	401	CT868	44977.6	8.24	111.807	4	28.5966	4	0.255768	2.69008e+06	688034	Cell Envelope
		262	165930214	B0B9B2	CTL0260		putative membrane protein	363	CT005	39561.9	9.23	29.7002	1	0	0	RB		0	Cell Envelope
		269	165930221	B0B9B9	CTL0267		putative integral membrane protein	264	CT012	29972.6	9.51	34.4365	4	13.4685	2	0.391112	545474	213341	Cell Envelope
		275	165930227	B0B9C5	CTL0273		putative membrane protein	157	CT018	17816.7	9.19	24.8423	4	6.66863	3	0.268438	234014	62818.5	Cell Envelope
		359	165930311	B0B9L0	CTL0357		putative membrane protein	153	CT102	17289.3	9.55	44.0897	1	0	0	RB		0	Cell Envelope
		401	165930353	B0B9Q2	CTL0399		putative membrane protein	288	CT144	31355.4	8.88	95.8321	4	30.5523	2	0.318811	1.65598e+06	527944	Cell Envelope
		404	165930356	B0B9Q5	CTL0402		putative integral membrane protein	1449	CT147	162274	8.75	132.064	4	42.1098	4	0.318858	1.14817e+07	3.66103e+06	Cell Envelope
		408	165930360	B0B9Q9	CTL0406		lipoprotein releasing system_ inner membrane component	503	CT151	56294.1	5.21	30.4772	1	0	0	RB		0	Cell Envelope
		410	165930362	B0B9R1	CTL0408		MAC/perforin family protein	810	CT153	90870.8	6.17	95.8989	4	85.4595	4	0.891141	4.66069e+06	4.15333e+06	Cell Envelope
		460	165930412	B0B9W4	CTL0466		candidate inclusion membrane protein	547	CT214	59775.5	9.19	40.6053	2	0	0	RB	1.33266e+06	0	Cell Envelope
		470	165930422	B0B9X4	CTL0476		candidate inclusion membrane protein	268	CT223	29591.5	6.75	967.882	4	186.337	4	0.19252	1.55635e+07	2.9963e+06	Cell Envelope
		473	165930425	B0B9X7	CTL0478		candidate inclusion membrane protein	171	CT226	18263.4	5.49	3.27545	1	0	0	RB		0	Cell Envelope
		475	165930427	B0B9X9	CTL0480		candidate inclusion membrane protein	196	CT228	20777.1	5.1	45.8302	4	13.2495	3	0.2891	538963	155814	Cell Envelope
		476	165930428	B0B9Y0	CTL0481		candidate inclusion membrane protein	215	CT229	23534.5	9.2	74.7932	4	18.2337	4	0.243788	964833	235215	Cell Envelope
		488	165930440	B0B7F7	CTL0493		outer membrane protein (variable surface antigen)	792	CT241	88770.6	8.96	308.629	4	91.1598	4	0.29537	1.46661e+07	4.33191e+06	Cell Envelope
		501	165930453	B0B7H0	CTL0506		inner membrane protein	256	CT254	28293.1	9.23	13.4144	1	0	0	RB		0	Cell Envelope
		535	165930487	B0B7K4	CTL0540		candidate inclusion membrane protein	564	CT288	63512.2	8.38	85.0136	4	23.2334	2	0.273291	2.87686e+06	786219	Cell Envelope
		536	165930488	B0B7K5	CTL0541		putative membrane protein [Chlamydia trachomatis 434/Bu]	381	CT289	41810.8	9.82	115.498	3	109.439	4	0.947539	2.64029e+06	2.50178e+06	Cell Envelope
		612	165930564	B0B7T4	CTL0619		putative integral membrane protein	575	CT365	61072.6	9.44	48.8834	3	0	0	RB	1.68648e+06	0	Cell Envelope
		668	165930620	B0B7Z1	CTL0678		putative inner membrane protein	233	CT421	25761.8	9.11	88.5433	4	46.8902	4	0.529574	1.23783e+06	655525	Cell Envelope
		689	165930641	B0B812	CTL0699		putative membrane protein	112	CT440	12667.3	9.57	26.3992	1	0	0	RB		0	Cell Envelope
		780	165930732	B0B8A3	CTL0791		putative membrane protein	298	CT529	31250.4	9.41	328.947	4	44.5652	2	0.135478	5.88158e+06	796825	Cell Envelope
		819	165930771	B0B8E2	CTL0831		putative membrane protein	151	CT568	17110	7.5	14.4503	1	0	0	RB	0	0	Cell Envelope
		851	165930803	B0B8H5	CTL0864		putative soluble transglycosylase	200	CT601	22466.7	8.8	22.7167	3	0	0	RB	272600	0	Cell Envelope
		867	165930819	B0B8J1	CTL0880		putative integral membrane protein	429	CT616	49922.5	8.56	11.22	2	22.1	1	0.49	288803	568854	Cell Envelope
		869	165930821	B0B8J3	CTL0882		putative membrane protein	266	CT618	27913.3	9.58	340.074	4	47.9877	4	0.141109	5.42758e+06	765883	Cell Envelope
Cellular Processes		85	165930037	B0B8T3	CTL0076	tig	trigger factor (chaperone)	442	CT707	50097.9	5.02	279.115	4	283.116	4	1.01433	7.40214e+06	7.50823e+06	Cellular Processes
		541	165930493	B0B7L0	CTL0546	sodM	superoxide dismutase	206	CT294	23395.8	6.04	85.1777	4	57.6354	4	0.676649	1.0528e+06	712373	Cellular Processes
		761	165930713	B0B884	CTL0772	secY	protein translocase subunit	457	CT510	50227.3	10.14	31.4011	2	0	0	RB	861017	0	Cellular Processes
		698	165930650	B0B821	CTL0708a	secF	protein translocase (secFG fusion protein)	1400	#N/A	156503	7.41	46.8938	4	49.2049	2	1.04929	3.93908e+06	4.13322e+06	Cellular Processes
		567	165930519	B0B7N7	CTL0573	secE	protein translocase subunit	82	CT321	9542.39	10.07	55.6426	3	46.882	4	0.842556	273761	230659	Cellular Processes
		79	165930031	B0B8S7	CTL0070	secA	preprotein translocase subunit	969	CT701	110403	5.65	135.859	4	50.6434	4	0.372765	7.89884e+06	2.94441e+06	Cellular Processes
		348	165930300	B0B9J9	CTL0346	sctU	type III secretion system inner membrane protein	360	CT091	40452.7	9.34	32.9295	3	0	0	RB	711278	0	Cellular Processes
		813	165930765	B0B8D6	CTL0825	sctR	type III secretion system_ membrane protein	306	CT562	33799.4	6.96	31.515	3	0	0	RB	578615	0	Cellular Processes
		50	165930002	B0B8P8	CTL0041	sctQ	Type III secretion component_ basal body	373	CT672	41198	4.53	162.111	4	53.9015	4	0.332498	3.62804e+06	1.20631e+06	Cellular Processes
		47	165929999	B0B8P5	CTL0038	sctN	ATP synthase (predicted TTSS protein)	442	CT669	48216.7	5.59	90.9987	4	44.5295	3	0.489343	2.41328e+06	1.18092e+06	Cellular Processes
		812	165930764	B0B8D5	CTL0824	sctL	type III secretion system protein	223	CT561	24767.5	5.71	158.916	4	115.423	4	0.726314	2.12629e+06	1.54435e+06	Cellular Processes
		810	165930762	B0B8D3	CTL0822	sctJ	type III secretion system protein_ membrane component	325	CT559	35511.8	5.24	566.114	4	228.094	4	0.402912	1.10392e+07	4.44784e+06	Cellular Processes
		827	165930779	B0B8F0	CTL0839	scc2	type III secretion chaperone (low calcium response protein H)	232	CT576	26053	9.1	60.2761	4	27.293	2	0.452799	839044	379918	Cellular Processes
		830	165930782	B0B8F3	CTL0842	copD	putative type III secretion system protein	439	CT579	44065.8	9.47	133.934	4	76.3109	4	0.569763	3.52783e+06	2.01003e+06	Cellular Processes
		829	165930781	B0B8F2	CTL0841	copB	putative type III secretion system membrane protein ]	487	CT578	50321.3	9.16	73.1423	4	30.5829	4	0.418129	2.13722e+06	893632	Cellular Processes
		346	165930298	B0B9J7	CTL0344	copN	low calcium response protein E (TTSS effector protein)	421	CT089	45195.4	4.9	53.6917	4	41.8786	4	0.779983	1.35625e+06	1.05785e+06	Cellular Processes
		52	165930004	B0B8Q0	CTL0043		Type III secretion structural protein (outer membrane ring)	921	CT674	100237	5.43	259.787	4	74.7682	4	0.287806	1.43558e+07	4.13169e+06	Cellular Processes
		300	165930252	B0B9F1	CTL0299		putative type III secretion system chaperone	167	CT043	18356.2	5.04	192.22	4	97.9172	4	0.509402	1.92604e+06	981130	Cellular Processes
		51	165930003	B0B8P9	CTL0042	pkn5	putative serine/threonine-protein kinase (TTSS effector protein)	490	CT673	55968.5	6.26	8.08126	1	0	0	RB		0	Cellular Processes
		66	165930018	B0B8R4	CTL0057	parB	putative chromosome partitioning protein	281	CT688	31523.7	8.66	27.4944	4	27.0122	3	0.982465	463555	455426	Cellular Processes
		87	165930039	B0B8T5	CTL0078	mreB	Cell shape determining protein	366	CT709	39510.5	8.69	46.2699	4	26.9306	4	0.582033	1.01609e+06	591397	Cellular Processes
		833	165930785	B0B8F6	CTL0845	minD	Chromosome partitioning ATPase (ParA family)	255	CT582	28208.5	6.66	44.1748	4	15.7761	3	0.357129	675875	241374	Cellular Processes
		277	165930229	B0B9C7	CTL0275	lepB	signal peptidase I	628	CT020	71534.5	8.42	137.223	4	47.3502	4	0.34506	5.17056e+06	1.78415e+06	Cellular Processes
		321	165930273	B0B9H2	CTL0320	lepA	GTP-binding protein	602	CT064	67408.3	5.96	54.0108	4	31.5393	4	0.583945	1.95087e+06	1.1392e+06	Cellular Processes
		347	165930299	B0B9J8	CTL0345	lcrD	low calcium response protein D (predicted to be part of the TTSS apparatus) [	708	CT090	77973.8	7.74	251.94	4	64.5804	4	0.256332	1.07024e+07	2.74337e+06	Cellular Processes
		820	165930772	B0B8E3	CTL0832	gspG	general secretion pathway protein G	109	CT569	12169.3	7.71	68.6701	4	35.0681	4	0.510676	449102	229346	Cellular Processes
		822	165930774	B0B8E5	CTL0834	gspE	general secretion pathway protein E	501	CT571	55754	6.59	33.5813	2	0	0	RB	1.00945e+06	0	Cellular Processes
		823	165930775	B0B8E6	CTL0835	gspD	general secretion pathway protein D	760	CT572	83767.7	5.24	45.5161	4	17.2704	3	0.379435	2.07554e+06	787530	Cellular Processes
		200	165930152	B0B949	CTL0192	ftsY	Cell Division Protein	284	CT820	31455.3	7.66	21.5078	3	14.7807	1	0.687225	366493	251863	Cellular Processes
		138	165930090	B0B8Y6	CTL0129	ftsW	Cell division protein	385	CT760	41994.3	9.49	64.423	1	0	0	RB		0	Cellular Processes
		282	165930234	B0B9D2	CTL0280	ffh	signal recognition particle_ subunit FFH/SRP54	448	CT025	49704.9	8.56	40.5421	3	38.5368	4	0.950538	1.08977e+06	1.03587e+06	Cellular Processes
		81	165930033	B0B8S9	CTL0072	engA	GTP-binding protein	490	CT703	55606.1	8.57	27.6066	2	9.60306	1	0.347854	811633	282330	Cellular Processes
		186	165930138	B0B935	CTL0177	cafE	ribonuclease E	512	CT808	59365.5	6.54	112.335	4	65.2158	4	0.580549	3.45092e+06	2.00343e+06	Cellular Processes
		42	165929994	B0B8P0	CTL0033		phosphopeptide binding protein (predicted to be a TTSS protein)	829	CT664	89739.2	4.53	924.387	4	341.04	4	0.368937	4.5979e+07	1.69634e+07	Cellular Processes
		61	165930013	B0B8Q9	CTL0052		tetratricopeptide repeat protein	335	CT683	38333.5	4.88	14.4174	4	9.78821	1	0.678916	289790	196743	Cellular Processes
		349	165930301	B0B9K0	CTL0347		GTP-binding protein	366	CT092	39989.9	5.23	87.6505	4	67.0134	4	0.764553	1.9248e+06	1.47161e+06	Cellular Processes
		398	165930350	B0B9P9	CTL0396		protein translocase	148	CT141	16791	8.61	17.7243	2	17.0469	3	0.961777	157392	151376	Cellular Processes
Central Intermediary Metabolism		88	165930040	B0B8T6	CTL0079	pckA	phosphoenolpyruvate carboxykinase (GTP)	599	CT710	66116.8	5.61	69.6724	4	53.8302	2	0.772618	2.50403e+06	1.93466e+06	Central Intermediary Metabolism
		150	165930102	B0B8Z8	CTL0141	ppa	inorganic pyrophosphatase	209	CT772	23390.8	4.75	108.109	3	81.2925	3	0.751947	1.35569e+06	1.01941e+06	Central Intermediary Metabolism
		176	165930128	B0B925	CTL0167	glgA	glycogen synthase	474	CT798	53394.1	5.6	99.678	4	50.4174	4	0.505803	2.83484e+06	1.43387e+06	Central Intermediary Metabolism
		495	165930447	B0B7G4	CTL0500	glgP	glycogen phosphorylase	814	CT248	92767.1	5.67	39.365	4	41.3769	2	1.05111	1.92259e+06	2.02085e+06	Central Intermediary Metabolism
		594	165930546	B0B7R5	CTL0600		Ribonuclease Z	304	CT346	34662.5	6.6	48.1375	1	21.3685	2	0.443905	878028	389761	Central Intermediary Metabolism
		684	165930636	B0B807	CTL0694		Putative oxidoreductase	350	CT435	39884	7.57	27.9784	1	0	0	RB		0	Central Intermediary Metabolism
		739	165930691	B0B862	CTL0750	glgC	glucose-1-phosphate adenylyltransferase	441	CT489	49934.8	6.24	16.7955	1	0	0	RB		0	Central Intermediary Metabolism
DNA Replication		20	165929972	B0B8L8	CTL0011	topA	DNA topoisomerase I	857	CT643	96705.5	8.81	31.6916	1	18.157	1	0.572927			DNA Replication
		27	165929979	B0B8M5	CTL0018	recA	recombinase A	352	CT650	37818.4	7.02	311.334	4	254.715	4	0.818139	6.57538e+06	5.37957e+06	DNA Replication
		38	165929990	B0B8N6	CTL0029	gyrA2	DNA gyrase subunit A	490	CT660	55250	6.8	25.9918	2	18.3986	2	0.707864	764158	540920	DNA Replication
		86	165930038	B0B8T4	CTL0077		putative helicase	1163	CT708	133190	5.4	113.355	4	50.2523	4	0.443318	7.90991e+06	3.5066e+06	DNA Replication
		121	165930073	B0B8W9	CTL0112	hctA	histone H1--like developmental protein	125	CT743	13698.7	10.69	161.949	2	61.0739	1	0.377117	1.21462e+06	458054	DNA Replication
		126	165930078	B0B8X4	CTL0117	mfd	transcription-repair coupling factor	1079	CT748	121163	6.14	45.1889	4	76.1676	2	1.68554	2.92553e+06	4.93109e+06	DNA Replication
		170	165930122	B0B918	CTL0160	mutS	DNA mismatch repair protein	820	CT792	92130.9	6.69	66.8256	4	40.2871	4	0.60287	3.28782e+06	1.98213e+06	DNA Replication
		205	165930157	B0B954	CTL0197	rmuC	DNA recombination protein	427	CT825	48522.5	6.55	48.162	4	34.0795	3	0.707603	1.23391e+06	873118	DNA Replication
		281	165930233	B0B9D1	CTL0279		peptide release factor-glutamine N5-methyltransferase	290	CT024	32771.6	6.27	11.5684	1	0	0	RB		0	DNA Replication
		297	165930249	B0B9E8	CTL0296	ruvB	Holliday junction ATP-dependent DNA helicase	334	CT040	37289.3	7.03	22.4058	2	16.2493	1	0.725226	449012	325635	DNA Replication
		301	165930253	B0B9F2	CTL0300	ssb	single-strand DNA binding protein	157	CT044	17147.1	4.83	35.6928	4	26.0596	2	0.73011	336226	245482	DNA Replication
		332	165930284	B0B9I3	CTL0331	dnaN	DNA polymerase III_ beta chain	416	CT075	46529.5	5.92	85.3443	4	48.5885	4	0.569324	2.13019e+06	1.21277e+06	DNA Replication
		403	165930355	B0B9Q4	CTL0401	dnlJ	NAD-dependent DNA ligase	663	CT146	73497.7	6.61	34.307	1	0	0	RB		0	DNA Replication
		435	165930387	B0B9T9	CTL0441	gyrA	DNA gyrase subunit A	836	CT189	94235.4	6.27	176.45	4	81.5958	4	0.46243	8.85073e+06	4.09285e+06	DNA Replication
		436	165930388	B0B9U0	CTL0442	gyrB2	DNA gyrase subunit B	804	CT190	89761.4	5.49	143.325	4	103.127	4	0.719532	6.91398e+06	4.97483e+06	DNA Replication
		497	165930449	B0B7G6	CTL0501	dnaA	Chromosomal replication initiation protein	456	CT250	51928.6	6.45	29.5993	3	27.5176	2	0.929669	809837	752880	DNA Replication
		508	165930460	B0B7H7	CTL0513	dnaQ	DNA polymerase III_ epsilon chain	232	CT261	26559.2	5.55	37.4122	4	55.4465	4	1.48204	520778	771815	DNA Replication
		514	165930466	B0B7I3	CTL0519	ihfA	integration host factor alpha-subunit	100	CT267	11410.5	11.07	203.771	4	471.854	4	2.31561	1.22263e+06	2.83112e+06	DNA Replication
		522	165930474	B0B7J1	CTL0527	dnaA2	Chromosomal replication initiation protein	455	CT275	51348.4	8.67	45.5335	4	30.8798	4	0.678177	1.24307e+06	843019	DNA Replication
		545	165930497	B0B7L4	CTL0550	radA	DNA repair protein	454	CT298	49811.4	7.18	46.8791	1	0	0	RB		0	DNA Replication
		575	165930527	B0B7P6	CTL0583	xseA	exodeoxyribonuclease VII large subunit	516	CT329	58704.5	9.58	28.9353	3	0	0	RB	895838	0	DNA Replication
		576	165930528	B0B7P7	CTL0583A	xseB	exodeoxyribonuclease VII small subunit	72	#N/A	8357.58	4.81	49.4984	1	61.2343	1	1.2371			DNA Replication
		581	165930533	B0B7Q2	CTL0588	dnaX	DNA polymerase III subunit gamma/tau	466	CT334	51622.2	6.35	72.2134	2	10.632	1	0.14723	2.01909e+06	297271	DNA Replication
		697	165930649	B0B820	CTL0707	recJ	single-stranded-DNA-specific exonuclease	584	CT447	64550.3	9.35	35.1472	3	34.9153	1	0.993401	1.23156e+06	1.22343e+06	DNA Replication
		727	165930679	B0B850	CTL0738		putative DNA methyltransferase	170	CT477	19174.4	7.64	7.82112	1	16.1441	2	2.06417	79775.4	164670	DNA Replication
		743	165930695	B0B866	CTL0754	polA	DNA polymerase I	866	CT493	96662.8	5.3	44.8808	3	27.0378	2	0.602435	2.33201e+06	1.40488e+06	DNA Replication
		748	165930700	B0B871	CTL0759	dnaB	replicative DNA helicase	472	CT497	53366.3	5.95	36.0837	4	23.9001	2	0.662352	1.02189e+06	676850	DNA Replication
		752	165930704	B0B875	CTL0763	ruvA	holliday junction DNA helicase [	200	CT501	22222.1	6.12	13.0939	3	9.18054	4	0.70113	157127	110167	DNA Replication
		787	165930739	B0B8B0	CTL0798	dnaQ2	DNA polymerase III_ epsilon chain	250	CT536	28959.6	8.9	50.3565	2	10.2303	2	0.203158	755347	153454	DNA Replication
		796	165930748	B0B8B9	CTL0807	dnaE	DNA polymerase III alpha subunit	1237	CT545	139474	5.71	83.6058	1	47.0795	1	0.563113			DNA Replication
		806	165930758	B0B8C9	CTL0818		putative helicase (SWF/SNF family)	1199	CT555	136257	5.67	24.7233	1	0	0	RB		0	DNA Replication
		837	165930789	B0B8G0	CTL0849	uvrB	excinuclease ABC subunit B	668	CT586	75853.6	5.43	59.7695	3	17.3392	1	0.290101	2.39556e+06	694954	DNA Replication
		859	165930811	B0B8I3	CTL0872	uvrD	DNA helicase	634	CT608	72751.2	6.08	135.126	4	55.2887	4	0.409165	5.14018e+06	2.10318e+06	DNA Replication
		876	165930828	B0B8K0	CTL0889	nfo	endonuclease IV	288	CT625	31648.4	5.66	18.1825	1	17.5073	1	0.962866			DNA Replication
Energy Metabolism		11	165929963	B0B8K9	CTL0002	nqrA	Na(+)-translocating NADH-quinone reductase subunit A	465	CT634	51757.2	8.91	107.758	4	28.983	3	0.268963	3.00646e+06	808627	Energy Metabolism
		71	165930023	B0B8R9	CTL0062	pgk	phosphoglycerate kinase	403	CT693	43070.6	5.65	70.758	4	49.0762	3	0.693579	1.71093e+06	1.18666e+06	Energy Metabolism
		92	165930044	B0B8U0	CTL0083	gpdA	glycerol-3-phosphate dehydrogenase [NAD(P)+]	334	CT714	36229.1	8.19	37.6179	4	25.9015	4	0.688543	753863	519067	Energy Metabolism
		100	165930052	B0B8U8	CTL0091	pgmA	phosphoglycerate mutase	226	CT722	25831.8	6.66	63.7074	4	43.024	4	0.675338	863872	583405	Energy Metabolism
		118	165930070	B0B8W6	CTL0109	dmpP	Na(+)-translocating NADH-quinone reductase subunit F	431	CT740	48518.2	5.21	74.723	4	40.0613	3	0.53613	1.93234e+06	1.03598e+06	Energy Metabolism
		128	165930080	B0B8X6	CTL0119	tktB	transketolase	666	CT750	73164.3	5.3	71.6741	3	32.7647	2	0.457135	2.8641e+06	1.30928e+06	Energy Metabolism
		195	165930147	B0B944	CTL0187	glmM	phosphoglucosamine mutase	458	CT815	49288	6.04	50.3464	4	51.2734	4	1.01841	1.38352e+06	1.40899e+06	Energy Metabolism
		201	165930153	B0B950	CTL0193	sucC	succinyl-CoA synthetase beta chain	386	CT821	41762.4	5.43	59.2298	4	45.5116	2	0.768391	1.37176e+06	1.05405e+06	Energy Metabolism
		202	165930154	B0B951	CTL0194	sucD	succinyl-CoA synthetase alpha chain	291	CT822	30239	5.34	53.3809	4	36.3375	3	0.68072	932031	634452	Energy Metabolism
		270	165930222	B0B9C0	CTL0268	cydA	cytochrome d ubiquinol oxidase subunit I	446	CT013	50223.1	9.29	117.202	3	0	0	RB	3.13634e+06	0	Energy Metabolism
		271	165930223	B0B9C1	CTL0269	cydB	cytochrome d ubiquinol oxidase subunit II	353	CT014	39567.2	8.8	102.799	1	9.83065	1	0.09563			Energy Metabolism
		311	165930263	B0B9G2	CTL0310	sucA	2-oxoglutarate dehydrogenase E1 component	903	CT054	102586	5.31	66.7302	3	20.093	1	0.301108	3.61544e+06	1.08864e+06	Energy Metabolism
		312	165930264	B0B9G3	CTL0311	sucB	dihydrolipoamide succinyltransferase component (E2) of 2-oxoglutarate dehydrogenase complex	365	CT055	40344.3	5.07	98.0376	4	43.3032	3	0.4417	2.14702e+06	948341	Energy Metabolism
		320	165930272	B0B9H1	CTL0319	gnd	6-phosphogluconate dehydrogenase	480	CT063	52619.4	5.43	38.0425	1	30.2941	1	0.796325			Energy Metabolism
		322	165930274	B0B9H3	CTL0321		ADP_ATP carrier protein	528	CT065	58099.5	9.31	828.011	4	251.728	4	0.304015	2.62314e+07	7.97474e+06	Energy Metabolism
		378	165930330	B0B9M9	CTL0376	araD	ribulose-phosphate 3-epimerase	228	CT121	24847.8	4.85	0	0	14.1657	1	EB	0		Energy Metabolism
		431	165930383	B0B9T5	CTL0437	zwf	glucose-6-phosphate 1-dehydrogenase	507	CT185	58596.8	5.37	42.3824	4	20.0393	2	0.472821	1.28927e+06	609596	Energy Metabolism
		432	165930384	B0B9T6	CTL0438	devB	6-phosphogluconolactonase	256	CT186	29005.4	5.22	46.0951	4	29.3448	4	0.636613	708021	450736	Energy Metabolism
		451	165930403	B0B9V5	CTL0457	pfkA	pyrophosphate--fructose 6-phosphate 1-phosphotransferase	553	CT205	61986.1	6.09	35.9917	4	29.7275	2	0.825953	1.1942e+06	986357	Energy Metabolism
		453	165930405	B0B9V7	CTL0459	pfkA_2	pyrophosphate--fructose 6-phosphate 1-phosphotransferase	548	CT207	61185.5	6.04	36.8501	3	17.4671	1	0.474005	1.21163e+06	574319	Energy Metabolism
		459	165930411	B0B9W3	CTL0465	rpiA	ribose 5-phosphate isomerase	242	CT213	26672.7	5.4	14.7285	2	7.51081	1	0.509951	213858	109057	Energy Metabolism
		461	165930413	B0B9W5	CTL0467	dhnA	fructose-bisphosphate aldolase	348	CT215	38020.4	6.31	184.711	4	104.394	4	0.565175	3.85677e+06	2.17975e+06	Energy Metabolism
		492	165930444	B0B7G1	CTL0497	pdhA	pyruvate dehydrogenase E1 component alpha subunit	340	CT245	37203.9	5.64	35.4038	4	31.1663	4	0.88031	722238	635793	Energy Metabolism
		493	165930445	B0B7G2	CTL0498	pdhB	pyruvate dehydrogenase E1 component beta subunit	328	CT246	36168	5.59	53.1818	4	23.4936	3	0.44176	1.04662e+06	462355	Energy Metabolism
		494	165930446	B0B7G3	CTL0499	pdhC	dihydrolipoamide acetyltransferase component of pyruvate dehydrogenase complex [	429	CT247	46399.9	5.69	59.3666	4	64.2991	4	1.08309	1.5281e+06	1.65506e+06	Energy Metabolism
		525	165930477	B0B7J4	CTL0530	nqrB	Na(+)-translocating NADH-quinone reductase subunit B	503	CT278	54946.9	8.68	48.8968	3	10.9437	1	0.223811	1.47571e+06	330280	Energy Metabolism
		526	165930478	B0B7J5	CTL0531	nqrC	Na(+)-translocating NADH-quinone reductase subunit C	316	CT279	34412	5.58	53.3681	4	16.7444	1	0.313753	1.01186e+06	317474	Energy Metabolism
		542	165930494	B0B7L1	CTL0547	mrsA	phosphoglucomutase	593	CT295	67411.1	5.09	73.9449	4	35.8405	4	0.484692	2.63096e+06	1.2752e+06	Energy Metabolism
		551	165930503	B0B7M1	CTL0557	atpI	V-type sodium ATP synthase subunit I	649	CT305	73285.5	6.53	62.0007	4	30.7225	1	0.495519	2.41431e+06	1.19633e+06	Energy Metabolism
		552	165930504	B0B7M2	CTL0558	atpD	V-type ATP synthase subunit D	203	CT306	23182.2	9.01	62.7629	4	30.6159	4	0.487802	764452	372902	Energy Metabolism
		553	165930505	B0B7M3	CTL0559	atpB	V-type sodium ATP synthase subunit B	438	CT307	48645.3	5.45	83.7047	4	34.2856	3	0.409602	2.19976e+06	901027	Energy Metabolism
		554	165930506	B0B7M4	CTL0560	atpA	V-type ATP synthase alpha chain	591	CT308	65495	5.12	122.791	4	56.4974	4	0.460109	4.35418e+06	2.0034e+06	Energy Metabolism
		556	165930508	B0B7M6	CTL0562	atpE	V-type ATP synthase subunit E	208	CT310	22946.1	5.44	168.647	4	84.879	4	0.503293	2.10472e+06	1.05929e+06	Energy Metabolism
		559	165930511	B0B7M9	CTL0565	tal	transaldolase	327	CT313	36160.8	4.94	369.116	4	242.29	4	0.656406	7.24205e+06	4.75373e+06	Energy Metabolism
		574	165930526	B0B7P5	CTL0582	tpiS	triosephosphate isomerase	274	CT328	29776.1	5.42	36.3389	2	53.7956	1	1.48039	597412	884400	Energy Metabolism
		579	165930531	B0B7Q0	CTL0586	pykF	pyruvate kinase	485	CT332	53631	6	110.966	4	54.8375	4	0.494184	3.22911e+06	1.59577e+06	Energy Metabolism
		588	165930540	B0B7Q9	CTL0594		2-oxoisovalerate dehydrogenase alpha subunit	678	CT340	74457	5.47	26.245	3	0	0	RB	1.06765e+06	0	Energy Metabolism
		622	165930574	B0B7U5	CTL0630	mdhC	malate dehydrogenase	326	CT376	35560.7	6.08	120.214	4	52.0045	3	0.432601	2.35138e+06	1.01721e+06	Energy Metabolism
		624	165930576	B0B7U7	CTL0633	pgi	glucose-6-phosphate isomerase	525	CT378	57699.8	5.49	65.4149	4	36.4148	4	0.556675	2.06057e+06	1.14707e+06	Energy Metabolism
		647	165930599	B0B7X0	CTL0657	sucB	lipoamide acyltransferase component (E2) of branched-chain alpha-keto acid dehydrogenase complex	388	CT400	42534.9	5.63	42.8332	2	12.8815	1	0.300737	997158	299882	Energy Metabolism
		745	165930697	B0B868	CTL0756		putative nucleotide transport protein	540	CT495	59620.2	9.28	70.0135	4	0	0	RB	2.26844e+06	0	Energy Metabolism
		756	165930708	B0B879	CTL0767	gapA	glyceraldehyde 3-phosphate dehydrogenase	334	CT505	36293.7	5.62	114.804	4	73.0377	4	0.636194	2.30068e+06	1.46368e+06	Energy Metabolism
		808	165930760	B0B8D1	CTL0820	lpdA	dihydrolipoamide dehydrogenase	465	CT557	49477	6.33	88.4728	4	84.2743	4	0.952545	2.46839e+06	2.35125e+06	Energy Metabolism
		838	165930790	B0B8G1	CTL0850	eno	enolase	424	CT587	45433.7	4.65	525.127	4	556.311	4	1.05938	1.33592e+07	1.41525e+07	Energy Metabolism
Exported protein		15	165929967	B0B8L3	CTL0006		exported protein	336	CT638	37184	5.03	25.206	1	0	0	RB		0	Exported Protein
		24	165929976	B0B8M2	CTL0015		putative exported protein	192	CT647	22071.5	8.59	38.0332	3	6.47561	1	0.170262	438143	74599.1	Exported Protein
		28	165929980	B0B8M6	CTL0019		putative exported lipoprotein	608	CT651	70453.6	5.88	36.3212	1	0	0	RB		0	Exported Protein
		111	165930063	B0B8V9	CTL0102		putative exported protein	448	CT733	49898.5	8.93	32.5021	2	0	0	RB	873656	0	Exported Protein
		166	165930118	B0B914	CTL0156		putative exported protein	166	CT788	19063.2	4.82	77.6391	4	27.0793	4	0.348784	773285	269710	Exported Protein
		268	165930220	B0B9B8	CTL0266		putative exported protein	418	CT011	48111.8	6.36	155.279	4	45.762	4	0.294709	3.89439e+06	1.14771e+06	Exported Protein
		298	165930250	B0B9E9	CTL0297		putative exported protein	270	CT041	29852.1	4.84	201.393	4	48.888	4	0.24275	3.26256e+06	791985	Exported Protein
		330	165930282	B0B9I1	CTL0329		exported protein	325	CT073	36478.4	9.31	14.373	2	0	0	RB	280273	0	Exported Protein
		427	165930379	B0B9T1	CTL0433		putative exported protein	236	CT181	26978.9	5.22	49.5117	3	17.0398	2	0.344156	701086	241283	Exported Protein
		467	165930419	B0B9X1	CTL0473		putative exported protein	298	CT221	33080.2	6.07	186.652	4	61.6422	4	0.330252	3.33734e+06	1.10216e+06	Exported Protein
		557	165930509	B0B7M7	CTL0563		putative exported protein	236	CT311	26290.3	9.07	40.973	2	0	0	RB	580178	0	Exported Protein
		603	165930555	B0B7S4	CTL0609		putative exported protein	353	CT355	39968.3	5.44	21.9686	4	0	0	RB	465295	0	Exported Protein
		636	165930588	B0B7V9	CTL0645		putative exported protein	408	CT389	47018.3	5.33	72.2737	2	0	0	RB	1.76926e+06	0	Exported Protein
		726	165930678	B0B849	CTL0737		putative exported protein	321	CT476	36313.1	8.25	59.5279	4	10.0146	1	0.168233	1.14651e+06	192880	Exported Protein
		732	165930684	B0B855	CTL0743		putative exported protein	217	CT482	24845.8	7.99	17.196	2	9.0038	2	0.523599	223892	117229	Exported Protein
		798	165930750	B0B8C1	CTL0809		putative exported protein	318	CT547	36307.1	8.81	72.3498	4	16.0999	3	0.222529	1.38043e+06	307187	Exported Protein
		824	165930776	B0B8E7	CTL0836		putative exported protein	409	CT573	45848.6	5.51	37.7287	2	0	0	RB	925863	0	Exported Protein
		874	165930826	B0B8J8	CTL0887		putative exported protein	433	CT623	48476.8	6.43	1463.99	4	840.414	4	0.574057	3.80345e+07	2.1834e+07	Exported Protein
		161	165930113	B0B909	CTL0152		putative exported protein	349	CT783	39629.8	4.58	55.1648	4	0	0	RB	1.15515e+06	0	Exported Protein
Fatty Acid & Phospholipid Metabolism		33	165929985	B0B8N1	CTL0024	kdsA	2-dehydro-3-deoxyphosphooctonate aldolase	269	CT655	29645.1	5.71	51.116	4	46.8514	4	0.916571	825013	756182	Fatty Acid & Phospholipid Metabolism
		114	165930066	B0B8W2	CTL0105		conserved hyporthetical protein	150	CT736	16507.8	4.59	33.226	4	37.0219	2	1.11424	299034	333197	Fatty Acid & Phospholipid Metabolism
		148	165930100	B0B8Z6	CTL0139	fabF	3-oxoacyl-[acyl-carrier-protein] synthase	418	CT770	44874.2	5.47	284.077	4	184.702	4	0.650184	7.12465e+06	4.63233e+06	Fatty Acid & Phospholipid Metabolism
		153	165930105	B0B901	CTL0144		1-acyl-sn-glycerol-3-phosphate acyltransferase	253	CT775	29187.1	9.34	56.4152	4	26.032	2	0.461435	856383	395165	Fatty Acid & Phospholipid Metabolism
		154	165930106	B0B902	CTL0145	aas	2-acylglycerophosphoethanolamine acyltransferase	537	CT776	59393.3	7.15	105.811	4	24.8818	3	0.235152	3.40925e+06	801691	Fatty Acid & Phospholipid Metabolism
		175	165930127	B0B924	CTL0166	pgsA	CDP-diacylglycerol--glycerol-3-phosphate 3-phosphatidyltransferase	202	CT797	22753.1	8.79	70.901	4	26.4275	3	0.372738	859320	320302	Fatty Acid & Phospholipid Metabolism
		185	165930137	B0B934	CTL0176	plsB	glycerol-3-phosphate acyltransferase	333	CT807	38125	5.72	49.9329	4	40.392	3	0.808926	997660	807033	Fatty Acid & Phospholipid Metabolism
		190	165930142	B0B939	CTL0182	plsX	Fatty acid/phospholipid synthase	321	CT811	34438.6	6.17	28.5718	1	13.7788	2	0.482252	550292	265380	Fatty Acid & Phospholipid Metabolism
		361	165930313	B0B9L2	CTL0359	fabI	enoyl-acyl-carrier protein reductase	298	CT104	32011.7	5.22	120.578	4	63.2586	4	0.524629	2.15593e+06	1.13106e+06	Fatty Acid & Phospholipid Metabolism
		380	165930332	B0B9N1	CTL0378	accB	biotin carboxyl carrier protein of acetyl-CoA carboxylase	164	CT123	18198.1	5.07	52.0026	4	32.6445	3	0.627747	511706	321222	Fatty Acid & Phospholipid Metabolism
		381	165930333	B0B9N2	CTL0379	accC	biotin carboxylase	457	CT124	50105.8	6.4	111.906	4	48.2022	4	0.43074	3.06845e+06	1.3217e+06	Fatty Acid & Phospholipid Metabolism
		393	165930345	B0B9P4	CTL0391		putative phospholipase-carboxylesterase family protein	239	CT136	26822.9	5.33	55.3335	3	35.8249	1	0.647435	793482	513728	Fatty Acid & Phospholipid Metabolism
		452	165930404	B0B9V6	CTL0458		conserved hypothetical protein	282	CT206	31610.4	5.97	11.6863	2	0	0	RB	197732	0	Fatty Acid & Phospholipid Metabolism
		483	165930435	B0B7F2	CTL0488	acpP	acyl carrier protein	77	CT236	8701.65	3.86	502.35	4	662.428	4	1.31866	2.32086e+06	3.06042e+06	Fatty Acid & Phospholipid Metabolism
		484	165930436	B0B7F3	CTL0489	fabG	3-oxoacyl-[acyl-carrier protein] reductase	248	CT237	26035.8	7.7	115.076	4	65.6543	4	0.57053	1.71233e+06	976936	Fatty Acid & Phospholipid Metabolism
		485	165930437	B0B7F4	CTL0490	fabD	malonyl-CoA-[acyl-carrier-protein] transacylase	308	CT238	33488.8	4.89	27.4028	4	17.8313	2	0.650711	506403	329522	Fatty Acid & Phospholipid Metabolism
		486	165930438	B0B7F5	CTL0491	fabH	3-oxoacyl-[acyl-carrier-protein] synthase III	327	CT239	35326.6	7.03	53.1022	3	42.2336	4	0.795326	1.04187e+06	828623	Fatty Acid & Phospholipid Metabolism
		490	165930442	B0B7F9	CTL0495	lpxD	UDP-3-O-[3-hydroxymyristoyl] glucosamine N-acyltransferase	354	CT243	38403.1	7.35	104.738	4	46.4721	3	0.443697	2.22464e+06	987067	Fatty Acid & Phospholipid Metabolism
		512	165930464	B0B7I1	CTL0517	accA	acetyl-coenzyme A carboxylase carboxyl transferase subunit alpha	324	CT265	36374	5.91	91.2856	4	49.3731	4	0.540864	1.77459e+06	959813	Fatty Acid & Phospholipid Metabolism
		540	165930492	B0B7K9	CTL0545	accD	acetyl-coenzyme A carboxylase carboxyl transferase subunit beta	308	CT293	33688	7.52	81.3689	4	65.4518	4	0.804383	1.5037e+06	1.20955e+06	Fatty Acid & Phospholipid Metabolism
		703	165930655	B0B826	CTL0713	plsC	1-acyl-sn-glycerol-3-phosphate acyltransferase	216	CT453	23825	10.04	41.2162	4	37.7236	1	0.915259	534162	488897	Fatty Acid & Phospholipid Metabolism
		782	165930734	B0B8A5	CTL0793	lpxA	acyl-[acyl-carrier-protein]--UDP-N-acetylglucos amine O-acyltransferase	280	CT531	30724.2	6.08	60.9334	4	35.2109	4	0.57786	1.02368e+06	591544	Fatty Acid & Phospholipid Metabolism
		783	165930735	B0B8A6	CTL0794	fabZ	(3R)-hydroxymyristoyl-[acyl carrier protein] dehydratase	153	CT532	16623.6	9.19	26.7956	1	19.9854	1	0.745847			Fatty Acid & Phospholipid Metabolism
		784	165930736	B0B8A7	CTL0795	lpxC	UDP-3-O-[3-hydroxymyristoyl] N-acetylglucosamine deacetylase	286	CT533	31297.8	5.68	26.1264	2	45.8721	3	1.75577	448330	787165	Fatty Acid & Phospholipid Metabolism
		786	165930738	B0B8A9	CTL0797		acyl-CoA hydrolase	160	CT535	18526.4	8.61	19.5221	2	9.46616	1	0.484894	187412	90875.2	Fatty Acid & Phospholipid Metabolism
Hypothetical Protein		12	165929964	B0B8L0	CTL0003		conserved hypothetical protein	144	CT635	16753.9	6.17	109.205	4	64.0707	4	0.586702	943531	553571	Hypothetical Protein
		23	165929975	B0B8M1	CTL0014		conserved hypothetical protein	459	CT646	51478.2	6.68	21.9953	1	0	0	RB		0	Hypothetical Protein
		37	165929989	B0B8N5	CTL0028		conserved hypothetical protein	78	CT659	8783.35	7.99	342.54	4	268.265	4	0.783165	1.60309e+06	1.25548e+06	Hypothetical Protein
		43	165929995	B0B8P1	CTL0034		conserved hypothetical protein	83	CT665	9325.69	9.1	113.03	4	143.976	4	1.27378	562889	716999	Hypothetical Protein
		45	165929997	B0B8P3	CTL0036		conserved hypothetical protein	149	CT667	16465	4.87	103.389	4	87.6173	4	0.84745	924300	783298	Hypothetical Protein
		46	165929998	B0B8P4	CTL0037		conserved hypothetical protein	223	CT668	24443.6	4.6	190.455	4	162.486	4	0.853146	2.54829e+06	2.17406e+06	Hypothetical Protein
		49	165930001	B0B8P7	CTL0040		conserved hypothetical protein	283	CT671	31030.4	4.79	130.442	4	149.67	4	1.14741	2.21491e+06	2.5414e+06	Hypothetical Protein
		54	165930006	B0B8Q2	CTL0045		excinuclease ABC subunit B	173	CT676	19857.5	5.54	46.9894	4	42.4553	4	0.903509	487750	440686	Hypothetical Protein
		69	165930021	B0B8R7	CTL0060		conserved hypothetical protein	224	CT691	25176.1	4.95	77.6256	4	69.0855	3	0.889984	1.04329e+06	928509	Hypothetical Protein
		72	165930024	B0B8S0	CTL0063		conserved hypothetical protein	322	CT694	34743.7	5.11	96.8156	4	44.2275	4	0.456822	1.87048e+06	854475	Hypothetical Protein
		73	165930025	B0B8S1	CTL0064		conserved hypothetical protein	398	CT695	44310	5.16	42.2703	4	24.929	4	0.589751	1.00942e+06	595304	Hypothetical Protein
		80	165930032	B0B8S8	CTL0071		transcriptional regulator	175	CT702	20482.8	4.62	36.8238	3	18.6898	3	0.507548	386650	196243	Hypothetical Protein
		89	165930041	B0B8T7	CTL0080		conserved hypothetical protein	767	CT711	86300.9	4.94	57.0835	1	0	0	RB		0	Hypothetical Protein
		90	165930042	B0B8T8	CTL0081		effector type III secretion system familiy	390	CT712	44048	5.34	9.37648	1	24.6082	1	2.62446			Hypothetical Protein
		96	165930048	B0B8U4	CTL0087		type III secretory flagellar biosynthesis	174	CT718	19602.2	5.89	14.0136	2	0	0	RB	146302	0	Hypothetical Protein
		131	165930083	B0B8X9	CTL0122		hypothetical protein	74	CT753	8617	9.05	9.13828	1	0	0	RB		0	Hypothetical Protein
		141	165930093	B0B8Y9	CTL0132		RNA binding protein	139	CT763	15081.9	4.75	177.904	4	288.827	4	1.6235	1.48372e+06	2.40881e+06	Hypothetical Protein
		146	165930098	B0B8Z4	CTL0137		conserved hypothetical protein	560	CT768	64095.4	5.41	222.435	4	158.438	4	0.712287	7.47382e+06	5.32351e+06	Hypothetical Protein
		168	165930120	B0B916	CTL0158		hypothetical protein	164	CT790	18416.1	4.59	391.336	4	416.3	4	1.06379	3.85075e+06	4.0964e+06	Hypothetical Protein
		188	165930140	B0B937	CTL0179		conserved hypothetical protein	108	X	12470.4	10.23	0	0	4.43228	1	EB	0		Hypothetical Protein
		225	165930177	B0B974	CTL0217		conserved hypothetical protein	72	CT845	7991.81	3.89	7.48419	2	15.1311	3	2.02174	32331.7	65366.2	Hypothetical Protein
		229	165930181	B0B978	CTL0221		conserved hypothetical protein	159	CT849	17538.6	5.02	12.5545	4	15.9087	1	1.26718	119770	151769	Hypothetical Protein
		230	165930182	B0B979	CTL0222		conserved hypothetical protein	62	CT849.1	6842.74	4.01	143.157	4	205.897	4	1.43826	532544	765938	Hypothetical Protein
		245	165930197	B0B995	CTL0238		conserved hypothetical protein	482	CT863	53613.5	5.27	70.245	4	54.6786	4	0.778398	2.03149e+06	1.5813e+06	Hypothetical Protein
		247	165930199	B0B997	CTL0244		conserved hypothetical protein	329	CT865	37482.6	9.2	45.0423	4	18.3706	1	0.407853	889135	362636	Hypothetical Protein
		257	165930209	B0B9A7	CTL0255		conserved hypothetical protein	590	CT875	65820	5.39	573.917	4	163.337	4	0.2846	2.03167e+07	5.78213e+06	Hypothetical Protein
		264	165930216	B0B9B4	CTL0262		conserved hypothetical protein	316	CT007	35548.6	6.09	44.5373	4	16.4592	1	0.369561	844427	312067	Hypothetical Protein
		273	165930225	B0B9C3	CTL0271		conserved hypothetical protein	242	CT016	26736.5	4.74	127.177	4	27.4235	4	0.215633	1.84661e+06	398189	Hypothetical Protein
		274	165930226	B0B9C4	CTL0272		putative carboxyl-terminal-processing protease	433	CT017	47726.3	6.64	129.383	4	45.7754	4	0.353797	3.36138e+06	1.18925e+06	Hypothetical Protein
		288	165930240	B0B9D8	CTL0286		conserved hypothetical protein	100	CT031	11680.1	9.75	11.5598	2	9.93217	1	0.859198	69358.9	59593	Hypothetical Protein
		296	165930248	B0B9E7	CTL0295		conserved hypothetical protein	50	CT039.1	5675.49	5.06	3.48098	1	1.99738	1	0.573798			Hypothetical Protein
		304	165930256	B0B9F5	CTL0303		DNA polymerase, delta subunit	314	CT047	35794.3	6.26	22.6492	1	0	0	RB		0	Hypothetical Protein
		306	165930258	B0B9F7	CTL0305		conserved hypothetical protein	490	CT049	50785.8	5.62	94.415	3	21.1939	2	0.224476	2.7758e+06	623101	Hypothetical Protein
		307	165930259	B0B9F8	CTL0306		conserved hypothetical protein	555	CT050	58927.7	4.85	36.0438	1	31.0841	2	0.862397	1.20026e+06	1.0351e+06	Hypothetical Protein
		308	165930260	B0B9F9	CTL0307		conserved hypothetical protein	563	CT051	60545.6	5.27	37.8345	3	35.3912	2	0.93542	1.27805e+06	1.19551e+06	Hypothetical Protein
		310	165930262	B0B9G1	CTL0309		conserved hypothetical protein	148	CT053	17203.9	4.41	34.7653	4	34.7024	4	0.998192	308716	308157	Hypothetical Protein
		323	165930275	B0B9H4	CTL0322		conserved hypothetical protein	158	CT066	17948	9.95	186.467	4	348.514	4	1.86904	1.7677e+06	3.30391e+06	Hypothetical Protein
		339	165930291	B0B9J0	CTL0338		conserved hypothetical protein	560	CT082	59567.9	4.75	68.0942	4	33.3407	4	0.489626	2.28797e+06	1.12025e+06	Hypothetical Protein
		340	165930292	B0B9J1	CTL0338A		conserved hypothetical protein	160	#N/A	18320.3	9.86	19.3064	1	0	0	RB		0	Hypothetical Protein
		399	165930351	B0B9Q0	CTL0397		conserved hypothetical protein	285	CT142	31449.5	8.51	80.4109	4	0	0	RB	1.37503e+06	0	Hypothetical Protein
		400	165930352	B0B9Q1	CTL0398		conserved hypothetical protein	280	CT143	31497.2	5.81	87.9003	4	37.2088	4	0.423307	1.47672e+06	625108	Hypothetical Protein
		449	165930401	B0B9V3	CTL0455		conserved hypothetical protein	249	CT203	28263.4	4.51	18.5609	4	20.7714	2	1.11909	277300	310325	Hypothetical Protein
		457	165930409	B0B9W1	CTL0463		conserved hypothetical protein	189	CT211	20813.8	4.61	73.8181	4	53.11	2	0.719471	837097	602267	Hypothetical Protein
		458	165930410	B0B9W2	CTL0464		conserved hypothetical protein	148	CT212	17081.5	4.96	26.9669	4	8.05234	2	0.298601	239466	71504.8	Hypothetical Protein
		502	165930454	B0B7H1	CTL0507		nucleotide pyrophosphohydrolase	127	CT255	14371.5	4.79	7.66221	2	0	0	RB	58386	0	Hypothetical Protein
		507	165930459	B0B7H6	CTL0512		bacterial sensory transduction regulator protein	163	CT260	18875.6	4.76	421.217	4	450.351	4	1.06917	4.1195e+06	4.40443e+06	Hypothetical Protein
		509	165930461	B0B7H8	CTL0514		conserved hypothetical protein	256	CT262	28754.2	6.38	29.7119	4	23.9773	3	0.806992	456375	368291	Hypothetical Protein
		510	165930462	B0B7H9	CTL0515		conserved hypothetical protein	196	CT263	21942.4	5.63	21.0914	2	0	0	RB	248035	0	Hypothetical Protein
		520	165930472	B0B7I9	CTL0525		conserved hypothetical protein	188	CT273	21558.5	9.1	24.8967	2	66.267	1	2.66168	280834	747492	Hypothetical Protein
		521	165930473	B0B7J0	CTL0526		conserved hypothetical protein	139	CT274	15607.1	4.61	48.2753	4	16.8575	4	0.349195	402616	140591	Hypothetical Protein
		523	165930475	B0B7J2	CTL0528		conserved hypothetical protein	194	CT276	21293.6	4.48	51.7803	4	24.4717	2	0.472607	602722	284851	Hypothetical Protein
		530	165930482	B0B7J9	CTL0535		membrane protein	690	CT283	79884.7	7.25	28.5654	2	0	0	RB	1.18261e+06	0	Hypothetical Protein
		555	165930507	B0B7M5	CTL0561		conserved hypothetical protein	266	CT309	32128.5	5.36	120.987	4	35.2404	4	0.291274	1.93095e+06	562437	Hypothetical Protein
		577	165930529	B0B7P8	CTL0584		conserved hypothetical protein	90	CT330	9953.26	4.34	35.8042	2	33.2845	3	0.929627	193342	179736	Hypothetical Protein
		582	165930534	B0B7Q3	CTL0589		conserved hypothetical protein	96	CT335	10537.3	5.16	49.9422	4	58.9187	4	1.17974	287667	339372	Hypothetical Protein
		613	166154570	B0B7S8	CTL0613		biotin biosynthesis protein BioY	196	CT359	#N/A	9.61	0	0	0	0	#DIV/0!	0	0	Hypothetical Protein
		619	165930571	B0B7U1	CTL0626	aaxA	porin	461	CT372	49446.8	9.04	368.102	4	158.945	4	0.431795	1.01817e+07	4.39641e+06	Hypothetical Protein
		634	165930586	B0B7V7	CTL0643		transporter	691	CT387	77101.3	5.81	79.1552	4	56.344	3	0.711817	3.28177e+06	2.33602e+06	Hypothetical Protein
		635	165930587	B0B7V8	CTL0644		conserved hypothetical protein	115	CT388	12867.2	9.86	38.837	3	28.3787	4	0.730715	267975	195813	Hypothetical Protein
		645	165930597	B0B7W8	CTL0655		conserved hypothetical protein	254	CT398	29551.8	7.07	153.663	4	227.129	4	1.4781	2.34182e+06	3.46145e+06	Hypothetical Protein
		674	165930626	B0B7Z7	CTL0684		conserved hypothetical protein	621	CT425	70065.8	4.93	68.798	4	34.5538	3	0.50225	2.56341e+06	1.28747e+06	Hypothetical Protein
		678	165930630	B0B801	CTL0688		conserved hypothetical protein	329	CT429	39227.2	5.1	91.9266	4	83.9469	3	0.913195	1.81463e+06	1.65711e+06	Hypothetical Protein
		707	165930659	B0B830	CTL0717		conserved hypothetical protein	238	CT457	26532.1	5.48	57.3536	4	100.158	4	1.74632	819010	1.43025e+06	Hypothetical Protein
		716	165930668	B0B839	CTL0726		conserved hypothetical protein	109	CT466	12782.1	9.42	25.6844	4	19.135	4	0.745003	167976	125143	Hypothetical Protein
		722	165930674	B0B845	CTL0733		conserved hypothetical protein	264	CT472	30146.7	5.27	59.0063	4	23.6167	1	0.400241	934659	374089	Hypothetical Protein
		731	165930683	B0B854	CTL0742		polysaccharide deacetylase	243	CT481	27889.4	8.46	33.3199	1	0	0	RB		0	Hypothetical Protein
		754	165930706	B0B877	CTL0765		conserved hypothetical protein	149	CT503	17709.1	4.98	29.198	4	21.3897	3	0.732572	261030	191224	Hypothetical Protein
		755	165930707	B0B878	CTL0766		conserved hypothetical protein	288	CT504	32033.8	4.69	217.088	4	350.546	4	1.61476	3.75129e+06	6.05743e+06	Hypothetical Protein
		789	165930741	B0B8B2	CTL0800		conserved hypothetical protein	238	CT538	27480.5	5.33	239.331	4	252.911	4	1.05674	3.41764e+06	3.61157e+06	Hypothetical Protein
		797	165930749	B0B8C0	CTL0808		membrane protein	289	CT546	32658.1	9.23	22.9691	3	9.37317	1	0.408077	398285	162531	Hypothetical Protein
		801	165930753	B0B8C4	CTL0812		conserved hypothetical protein	141	CT550	15803.7	4.3	11.5391	4	6.54531	3	0.567231	97620.4	55373.3	Hypothetical Protein
		811	165930763	B0B8D4	CTL0823		conserved hypothetical protein	278	CT560	32050.5	6.55	43.9176	3	20.7739	1	0.47302	732545	346508	Hypothetical Protein
		828	165930780	B0B8F1	CTL0840		conserved hypothetical protein	119	CT577	13291.3	6.51	116.816	2	10.4229	1	0.28	834066	74419.8	Hypothetical Protein
		835	165930787	B0B8F8	CTL0847		conserved hypothetical protein	183	CT584	21142.5	5.61	914.431	4	1145.33	4	1.25251	1.00404e+07	1.25758e+07	Hypothetical Protein
		841	165930793	B0B8G4	CTL0853		conserved hypothetical protein	954	CT590	109092	5.52	30.5783	2	21.7446	1	0.711112	1.7503e+06	1.24466e+06	Hypothetical Protein
		852	165930804	B0B8H6	CTL0865		conserved hypothetical protein	130	CT602	14407.4	4.58	3.30642	1	0	0	RB		0	Hypothetical Protein
		856	165930808	B0B8I0	CTL0869		conserved hypothetical protein	209	CT606	23277.8	7.01	18.843	3	66.0598	3	3.5058	236291	828390	Hypothetical Protein
		857	165930809	B0B8I1	CTL0870		conserved hypothetical protein	79	CT606.1	8896.14	4.79	23.271	2	11.7211	4	0.503677	110304	55557.9	Hypothetical Protein
		861	165930813	B0B8I5	CTL0874		pyroloquinoline quinone biosynthesis protein	231	CT610	26833.4	4.94	460.974	4	807.394	4	1.7515	6.3891e+06	1.11905e+07	Hypothetical Protein
		862	165930814	B0B8I6	CTL0875		F420-0-gamma-glutamyl ligase	243	CT611	27141.4	5.49	11.3523	1	0	0	RB		0	Hypothetical Protein
		870	165930822	B0B8J4	CTL0883		conserved hypothetical protein	875	CT619	96809	4.75	32.0039	1	0	0	RB		0	Hypothetical Protein
		871	165930823	B0B8J5	CTL0884		conserved hypothetical protein	838	CT620	93181.3	4.84	0	0	24.8326	2	EB	0	1.24858e+06	Hypothetical Protein
		872	165930824	B0B8J6	CTL0885		conserved hypothetical protein	832	CT621	92625.2	4.88	55.1809	4	43.5663	3	0.789518	2.75463e+06	2.17483e+06	Hypothetical Protein
		882	165930834	B0B8K6	CTL0895		conserved hypothetical protein	84	CT631	9244.7	5.3	48.2327	3	58.2312	3	1.2073	243093	293485	Hypothetical Protein
		883	165930835	B0B8K7	CTL0897		FAD-dependent thymidylate synthase	529	CT632	60901.3	5.83	112.561	4	40.5913	3	0.360615	3.5727e+06	1.28837e+06	Hypothetical Protein
		132	165930084	B0B8Y0	CTL0123		phosphohydrolase	290	CT754	32716.7	7.25	29.5082	4	16.8059	2	0.569532	513443	292422	Hypothetical Protein
		149	165930101	B0B8Z7	CTL0140		hydrolase	150	CT771	17373.7	5.04	105.571	4	62.3891	4	0.59097	950137	561502	Hypothetical Protein
		360	165930312	B0B9L1	CTL0358		HAD family hydrolase	298	CT103	34188	5.06	73.6369	4	45.1561	4	0.613226	1.31663e+06	807391	Hypothetical Protein
		366	165930318	B0B9L7	CTL0364		conserved hypothetical protein	262	CT109	29671.3	8.87	30.2996	2	0	0	RB	476310	0	Hypothetical Protein
		305	165930257	B0B9F6	CTL0304		SAM-dependent methyltransferase	237	CT048	26451.5	7.62	19.9629	2	16.2493	1	0.813972	283873	231064	Hypothetical Protein
		632	165930584	B0B7V5	CTL0641		HIT family hydrolase	111	CT385	12319.4	5.43	111.264	3	206.985	4	1.86031	741016	1.37852e+06	Hypothetical Protein
		639	165930591	B0B7W2	CTL0648		rRNA maturation factor	376	CT392	41294.9	5.26	19.3317	4	18.6319	3	0.963801	436124	420336	Hypothetical Protein
		671	165930623	B0B7Z4	CTL0681		16S rRNA maturation Rnase YbeY	161	CT422	18455.8	4.38	0	0	45.8077	2	EB	0	442503	Hypothetical Protein
		675	165930627	B0B7Z8	CTL0685		conserved hypothetical protein	369	CT426	41371.8	7.18	26.7101	3	19.8238	3	0.742181	591363	438898	Hypothetical Protein
		696	165930648	B0B819	CTL0706	euo	transcriptional regulator	183	CT446	20929.6	7.77	10.3884	4	13.985	2	1.34621	114065	153555	Hypothetical Protein
		873	165930825	B0B8J7	CTL0886		CHPLN 76kDa-like protein	651	CT622	68968.7	4.93	87.4886	4	83.3736	4	0.952966	3.41731e+06	3.25657e+06	Hypothetical Protein
		710	165930662	B0B833	CTL0720		DNA topoisomerase I/SWI domain fusion protein	86	CT460	9736.4	9.35	82.103	4	135.966	4	1.65604	423652	701584	Hypothetical Protein
Other Categories		21	165929973	B0B8L9	CTL0012		putative oxidoreductase	334	CT644	37055.5	5.44	29.131	4	16.25	2	0.557825	583784	325650	Other Categories
		112	165930064	B0B8W0	CTL0103		putative lipoprotein	221	CT734	23966.8	8.47	78.7241	2	90.3507	4	1.14769	1.04388e+06	1.19805e+06	Other Categories
		151	165930103	B0B8Z9	CTL0142	ldh	leucine dehydrogenase	346	CT773	37349.1	5.21	91.2346	4	43.3362	4	0.474998	1.89403e+06	899660	Other Categories
		328	165930280	B0B9H9	CTL0327	dxr	1-deoxy-D-xylulose 5-phosphate reductoisomerase	379	CT071	41758.5	5.82	31.3513	4	22.015	2	0.702205	712929	500622	Other Categories
		405	165930357	B0B9Q6	CTL0403	mhpA	FAD-dependent monooxygenase	507	CT148	57858.7	8.33	24.4513	1	14.7874	1	0.604768			Other Categories
		464	165930416	B0B9W8	CTL0470	surE	5'-nucleotidase	283	CT218	31515.8	4.84	101.433	4	42.1806	4	0.415847	1.72233e+06	716226	Other Categories
		469	165930421	B0B9X3	CTL0475		candidate inclusion membrane protein	128	CT222	13878.5	9.03	47.3662	3	0	0	RB	363773	0	Other Categories
		500	165930452	B0B7G9	CTL0505		putative lipoprotein	215	CT253	24040.5	8.66	382.235	4	103.749	4	0.271426	4.93084e+06	1.33836e+06	Other Categories
		505	165930457	B0B7H4	CTL0510		putative cysteine desulfurase	374	CT258	40244.7	6.19	17.39	3	0	0	RB	390231	0	Other Categories
		534	165930486	B0B7K3	CTL0539	trmU	tRNA (5-methylaminomethyl-2-thiouridylate)-methyltransferase	358	CT287	40174.2	6.61	17.6054	1	16.1101	1	0.915067			Other Categories
		583	165930535	B0B7Q4	CTL0590	ptsI	phosphoenolpyruvate-protein phosphotransferase	571	CT336	63717.6	5.78	79.0874	1	0	0	RB		0	Other Categories
		621	165930573	B0B7U4	CTL0629		putative oxidoreductase	352	CT375	38036.8	5.32	25.1793	3	0	0	RB	531787	0	Other Categories
		626	165930578	B0B7U9	CTL0635	phnP	metal-dependent hydrolase	266	CT380	30142.5	5.79	23.1653	2	0	0	RB	369718	0	Other Categories
		646	165930598	B0B7W9	CTL0656		carbohydrate isomerase	328	CT399	36020	5.45	16.9121	3	13.9247	2	0.823359	332831	274039	Other Categories
		649	165930601	B0B7X2	CTL0659		Tetraacyldisaccharide-1-P 4'-kinase	369	CT402	40881.8	9.29	28.8856	1	0	0	RB		0	Other Categories
		708	165930660	B0B831	CTL0718		ribosomal-protein-alanine acetyltransferase	167	CT458	19280.5	8.92	31.2026	2	0	0	RB	312650	0	Other Categories
		711	165930663	B0B834	CTL0721		putative metallo-phosphoesterase	329	CT461	37055.9	9.27	50.6088	4	26.7386	1	0.528338	999018	527819	Other Categories
		712	165930664	B0B835	CTL0722	ispD	2-C-methyl-D-erythritol 4-phosphate cytidylyltransferase	219	CT462	24228	5.38	25.4038	4	0	0	RB	333806	0	Other Categories
		714	165930666	B0B837	CTL0724		hydrolase_ haloacid dehalogenase-like family	224	CT464	26188	5.02	67.5379	3	0	0	RB	907710	0	Other Categories
		737	165930689	B0B860	CTL0748		methyltransferase	190	CT487	20887	8.56	18.7892	3	0	0	RB	214197	0	Other Categories
		792	165930744	B0B8B5	CTL0803	mip	peptidyl-prolyl cis-trans isomerase	243	CT541	26648.4	4.83	1956.39	4	1291.9	4	0.66035	2.85242e+07	1.8836e+07	Other Categories
		804	165930756	B0B8C7	CTL0815		putative methyltransferase	368	X	42099.6	9.46	46.0168	1	0	0	RB		0	Other Categories
		834	165930786	B0B8F7	CTL0846	gp6D	virulence plasmid protein pGP6-D-related protein	263	CT583	30733.2	9.44	20.6312	1	19.4616	3	0.943309	325560	307104	Other Categories
Plasmid		1	166153432	B0BCL9	pL2-07a		Putative uncharacterized protein	131		14281.4	#N/A	44.9411	4	17.8272	4	0.39668	353237	140122	Plasmid
		3	Plasmid	B0BCM1	pL2-05		Putative uncharacterized protein	264		27922.8	4.78	319.907	4	153.373	4	0.47943	5.06732e+06	2.42943e+06	Plasmid
		4	Plasmid	B0BCM2	pL2-04		Putative uncharacterized protein	354		41424.8	9.52	38.5978	2	0	0	RB	819817	0	Plasmid
		5	Plasmid	B0BCM3	pL2-03		Virulence plasmid helicase	451		51457	8.61	51.9672	3	12.3748	1	0.238126	1.40623e+06	334861	Plasmid
		8	Plasmid	B0BCM6	pL2-08		Putative uncharacterized protein	247		28307.4	8.84	26.1791	1	25.2982	2	0.966353	387974	374919	Plasmid
		9	Plasmid	B0BCM7	pL2-07		Putative uncharacterized protein	133		15217.4	#N/A	25.8526	2	7.15617	1	0.276806	206304	57106.3	Plasmid
Transcription		13	165929965	B0B8L1	CTL0004	greA	Transcription elongation factor	715	CT636	80996.6	5.28	139.061	4	104.666	4	0.752665	5.96572e+06	4.49019e+06	Transcription
		82	165930034	B0B8T0	CTL0073	pcnB	polyA polymerase	410	CT704	46553	7.76	31.0178	2	18.9914	2	0.612275	763037	467189	Transcription
		101	165930053	B0B8U9	CTL0092		ribosomal large subunit pseudouridine synthase B	241	CT723	26424.9	9.55	16.2077	1	0	0	RB		0	Transcription
		143	165930095	B0B8Z1	CTL0134	rbsV	anti-sigma F factor antagonist	110	CT765	12411.7	7.69	22.8515	3	28.5374	2	1.24882	150820	188347	Transcription
		210	165930162	B0B959	CTL0202		putative SAM-dependent methyltransferase	194	CT830	21558.8	5.73	0	0	67.9469	1	EB	0		Transcription
		222	165930174	B0B971	CTL0214	pnp	polyribonucleotide nucleotidyltransferase	695	CT842	75402.7	5.66	116.661	4	61.7619	4	0.529412	4.86478e+06	2.57547e+06	Transcription
		266	165930218	B0B9B6	CTL0264		conserved hypothetical protein	143	CT009	16225.8	5.71	38.8427	4	52.0328	3	1.33958	333270	446442	Transcription
		284	165930236	B0B9D4	CTL0282	trmD	tRNA (guanine-N(1)-)-methyltransferase	352	CT027	39779.7	5.6	0	0	28.2838	2	EB	0	597355	Transcription
		286	165930238	B0B9D6	CTL0284	rnhB	ribonuclease HII	217	CT029	23974.7	6.1	19.0351	3	16.8159	4	0.883414	247837	218943	Transcription
		354	165930306	B0B9K5	CTL0352	nusA	N utilization substance protein A	434	CT097	48885	5.19	147.216	4	163.256	4	1.10896	3.83349e+06	4.25119e+06	Transcription
		416	165930368	B0B9S0	CTL0422	trpR	trp operon repressor	94	CT169	10875.5	7.85	7.67771	1	20.3931	1	2.65615			Transcription
		544	165930496	B0B7L3	CTL0549	rnc	ribonuclease III	231	CT297	25595.3	6.07	32.6193	1	0	0	RB		0	Transcription
		560	165930512	B0B7N0	CTL0566	rpoC	DNA-directed RNA polymerase beta-prime chain	1396	CT314	154814	7.17	395.571	4	286.815	4	0.725068	3.3133e+07	2.40237e+07	Transcription
		561	165930513	B0B7N1	CTL0567	rpoB	DNA-directed RNA polymerase beta chain	1252	CT315	140058	5.63	405.654	4	339.067	4	0.835854	3.04727e+07	2.54707e+07	Transcription
		566	165930518	B0B7N6	CTL0572	nusG	transcription antitermination protein	182	CT320	20759.9	5.26	155.388	4	92.9409	4	0.598123	1.69683e+06	1.01491e+06	Transcription
		602	165930554	B0B7S3	CTL0608	ksgA	dimethyladenosine transferase	277	CT354	31461.5	7.69	22.1287	1	0	0	RB		0	Transcription
		641	165930593	B0B7W4	CTL0650	hrcA	Putative transcriptional regulatory protein	392	CT394	44978.7	5.89	63.086	4	0	0	RB	1.48378e+06	0	Transcription
		644	165930596	B0B7W7	CTL0654	vacB	exoribonuclease II	694	CT397	77957.4	9.25	75.9505	4	34.1336	2	0.449419	3.16258e+06	1.42132e+06	Transcription
		650	165930602	B0B7X3	CTL0660		23S rRNA methyltransferase	269	CT403	30135.7	5.75	8.14941	2	0	0	RB	131532	0	Transcription
		653	165930605	B0B7X6	CTL0663	nrdR	transcriptional repressor	154	CT406	17660.4	9.14	43.4926	4	36.973	4	0.850097	401872	341630	Transcription
		657	165930609	B0B7Y0	CTL0667	pcnB	polyA polymerase	425	CT410	49446.3	9.05	48.5092	4	19.8969	4	0.410167	1.23698e+06	507370	Transcription
		673	165930625	B0B7Z6	CTL0683	rsbV	anti-sigma F factor antagonist	116	CT424	12530.2	5.23	59.3905	4	70.6181	4	1.18905	413358	491502	Transcription
		741	165930693	B0B864	CTL0752	rho	transcription termination factor rho	464	CT491	51665.6	6.84	180.387	4	132.834	4	0.736384	5.02198e+06	3.6981e+06	Transcription
		758	165930710	B0B881	CTL0769	rpoA	DNA-directed RNA polymerase alpha chain	377	CT507	41810.4	5.34	486.271	4	363.67	4	0.747875	1.09994e+07	8.22621e+06	Transcription
		791	165930743	B0B8B4	CTL0802		putatve rRNA methylase (SpoU family)	151	CT540	16747.4	5.84	7.17392	1	3.85683	1	0.537618			Transcription
		800	165930752	B0B8C3	CTL0811	rsbW	sigma regulatory factor-histidine kinase	146	CT549	16424.1	5.76	32.241	2	20.3072	2	0.629855	282431	177891	Transcription
		866	165930818	B0B8J0	CTL0879	rpoD	RNA polymerase sigma factor	571	CT615	66133.3	8.09	106.695	4	103.984	4	0.974594	3.65536e+06	3.56249e+06	Transcription
		881	165930833	B0B8K5	CTL0894		transcriptional regulatory protein	227	CT630	25835	8.36	38.6768	4	25.3838	1	0.656306	526778	345728	Transcription
Translation		55	165930007	B0B8Q3	CTL0046	rrf	ribosome recycling factor	179	CT677	20054.1	8.59	62.0897	3	82.9502	4	1.33597	666844	890885	Translation
		57	165930009	B0B8Q5	CTL0048	tsf	translation elongation factor TS	282	CT679	30953.4	5.65	452.507	4	584.459	4	1.2916	7.65642e+06	9.88904e+06	Translation
		58	165930010	B0B8Q6	CTL0049	rpsB	SSU ribosomal protein S2	282	CT680	31220.4	6.55	395.462	4	316.61	4	0.800607	6.69122e+06	5.35703e+06	Translation
		83	165930035	B0B8T1	CTL0074	clpX	ATP-dependent Clp protease_ ATP-binding component	419	CT705	46183.4	5.57	113.23	4	85.5043	4	0.75514	2.8466e+06	2.14958e+06	Translation
		84	165930036	B0B8T2	CTL0075	clpP	ATP-dependent Clp protease proteolytic component	203	CT706	22049.6	5.1	57.6256	3	0	0	RB	701879	0	Translation
		107	165930059	B0B8V5	CTL0098	serS	seryl-tRNA synthetase	428	CT729	48405.6	5.74	108.969	4	86.6275	4	0.794972	2.79833e+06	2.22459e+06	Translation
		127	165930079	B0B8X5	CTL0118	alaS	alanyl-tRNA synthetase	875	CT749	97638.6	5.53	180.472	4	121.004	4	0.670487	9.4748e+06	6.35273e+06	Translation
		130	165930082	B0B8X8	CTL0121	efp	translation elongation factor P	178	CT752	20190	4.74	126.401	4	108.503	4	0.8584	1.34997e+06	1.15881e+06	Translation
		158	165930110	B0B906	CTL0149		protein disulfide isomerase	164	CT780	18586.5	7.93	102.492	4	83.8937	4	0.818538	1.00852e+06	825514	Translation
		159	165930111	B0B907	CTL0150	lysS	lysyl-tRNA synthetase	526	CT781	60076.2	5.33	71.8629	4	39.8977	4	0.555192	2.26799e+06	1.25917e+06	Translation
		160	165930112	B0B908	CTL0151	cysS	cysteinyl-tRNA synthetase	497	CT782	57210.1	5.99	25.9304	1	11.1107	1	0.428482			Translation
		165	165930117	B0B913	CTL0155	rpsN	SSU ribosomal protein S14P	101	CT787	11715.8	11.4	40.2311	4	65.9221	4	1.63859	243800	399488	Translation
		174	165930126	B0B923	CTL0165	glyQ	glycyl-tRNA synthetase	1003	CT796	112503	5.66	60.2122	4	36.9672	4	0.613948	3.62357e+06	2.22469e+06	Translation
		177	165930129	B0B926	CTL0168	rplY	LSU ribosomal protein L25	185	CT799	20425	8.99	130.612	4	88.2811	4	0.675906	1.44979e+06	979920	Translation
		178	165930130	B0B927	CTL0169	pth	peptidyl-tRNA hydrolase	179	CT800	19963	7.76	6.5089	2	16.0062	1	2.45912	69905.6	171906	Translation
		179	165930131	B0B928	CTL0170	rpsF	SSU ribosomal protein S6P	112	CT801	12906.9	8.75	194.268	4	163.335	4	0.840772	1.30548e+06	1.09761e+06	Translation
		180	165930132	B0B929	CTL0171	rpsR	SSU ribosomal protein S18	81	CT802	9402.08	11.43	64.8587	4	91.4503	4	1.40999	315213	444448	Translation
		181	165930133	B0B930	CTL0172	rplI	LSU ribosomal protein L9	167	CT803	18437.2	6.11	158.895	4	227.428	4	1.43131	1.59213e+06	2.27883e+06	Translation
		184	165930136	B0B933	CTL0175	ptr	exported insulinase/protease	956	CT806	108365	5.05	443.237	4	175.531	4	0.396021	2.54241e+07	1.00685e+07	Translation
		203	165930155	B0B952	CTL0195	htrA	serine protease	497	CT823	53270.2	5.89	774.292	4	399.29	4	0.515684	2.30894e+07	1.19068e+07	Translation
		204	165930156	B0B953	CTL0196		metalloprotease-insulinase	974	CT824	109245	5.26	86.5314	4	29.6429	2	0.342568	5.05689e+06	1.73233e+06	Translation
		213	165930165	B0B962	CTL0205	infC	bacterial protein translation initiation factor 3 (IF-3)	186	CT833	21066.6	9.5	32.5338	3	41.4923	4	1.27536	363078	463054	Translation
		215	165930167	B0B964	CTL0207	rplT	LSU ribosomal protein L20P	123	CT835	13936.3	11.91	76.5428	4	65.1331	4	0.850937	564886	480682	Translation
		216	165930168	B0B965	CTL0208	pheS	phenylalanyl-tRNA synthetase alpha chain	342	CT836	38677.3	5.83	30.1301	4	18.8196	4	0.624612	618271	386179	Translation
		221	165930173	B0B970	CTL0213	ftsH	Cell division protein	913	CT841	101816	5.78	257.489	4	118.572	4	0.460492	1.41052e+07	6.49536e+06	Translation
		223	165930175	B0B972	CTL0215	rpsO	SSU ribosomal protein S15P	89	CT843	10400	9.74	119.414	4	128.719	4	1.07792	637669	687359	Translation
		232	165930184	B0B981	CTL0224	map	methionine aminopeptidase	291	CT851	32640.8	6.05	46.6912	4	45.3436	4	0.97114	815228	791700	Translation
		240	165930192	B0B990	CTL0233	cpa	putative exported protease	601	CT858	67280.8	5.48	87.0664	4	40.299	4	0.462853	3.13961e+06	1.45318e+06	Translation
		241	165930193	B0B991	CTL0234	ispH	4-hydroxy-3-methylbut-2-enyl diphosphate reductase	307	CT859	34249.6	6.1	186.585	4	135.227	4	0.724746	3.4369e+06	2.49088e+06	Translation
		259	165930211	B0B9A9	CTL0257	gatC	glutamyl-tRNA(Gln) amidotransferase subunit C	100	CT002	11073.6	4.14	434.133	4	267.919	4	0.617135	2.6048e+06	1.60751e+06	Translation
		260	165930212	B0B9B0	CTL0258	gatA	aspartyl-glutamyl-tRNA(Asn-Gln) amidotransferase subunit A	491	CT003	53602.4	5.87	188.444	4	145.475	4	0.771978	5.55156e+06	4.28568e+06	Translation
		261	165930213	B0B9B1	CTL0259	gatB	aspartyl/glutamyl-tRNA(Asn/Gln) amidotransferase subunit B	488	CT004	54964.2	5.92	306.386	4	220.221	4	0.718771	8.97097e+06	6.44807e+06	Translation
		276	165930228	B0B9C6	CTL0274	ileS	isoleucyl-tRNA synthetase_ mupirocin resistant	1036	CT019	118804	5.36	57.254	4	32.5003	3	0.567651	3.55891e+06	2.02022e+06	Translation
		279	165930231	B0B9C9	CTL0277	rpmE	LSU ribosomal protein L31P	108	CT022	12188	9.56	0	0	23.2229	2	EB	0	150484	Translation
		280	165930232	B0B9D0	CTL0278	prfA	bacterial peptide chain release factor 1	359	CT023	40022.2	5.29	101.229	4	108.555	4	1.07237	2.18047e+06	2.33827e+06	Translation
		283	165930235	B0B9D3	CTL0281	rpsP	SSU ribosomal protein S16P	116	CT026	13409.6	10.38	170.527	4	198.1	4	1.16169	1.18687e+06	1.37878e+06	Translation
		285	165930237	B0B9D5	CTL0283	rplS	LSU ribosomal protein L19P	121	CT028	13142.3	9.95	129.332	4	129.752	4	1.00324	938950	941997	Translation
		289	165930241	B0B9D9	CTL0287	metG	methionyl-tRNA synthetase	550	CT032	62749.5	5.12	34.9234	4	24.0204	3	0.687802	1.15247e+06	792673	Translation
		302	165930254	B0B9F3	CTL0301	pepA	putative aminopeptidase	499	CT045	54185.6	5.73	192.539	4	78.2229	4	0.406271	5.76461e+06	2.34199e+06	Translation
		319	165930271	B0B9H0	CTL0318	tyrS	tyrosyl-tRNA synthetase	412	CT062	45435.2	6.62	117.544	4	82.4987	4	0.701851	2.9057e+06	2.03937e+06	Translation
		329	165930281	B0B9I0	CTL0328		putative protease	619	CT072	69271.6	6.34	283.695	4	88.6015	4	0.312312	1.05364e+07	3.29066e+06	Translation
		343	165930295	B0B9J4	CTL0341	rpmB	LSU ribosomal protein L28P	89	CT086	10145.3	11.65	46.716	3	43.2612	3	0.926045	249464	231015	Translation
		353	165930305	B0B9K4	CTL0351	infA	bacterial protein translation initiation factor 2 (IF-2)	896	CT096	97378.2	8.21	117.688	4	165.242	4	1.40407	6.3269e+06	8.88339e+06	Translation
		355	165930307	B0B9K6	CTL0353	rpsA	SSU ribosomal protein S1P	569	CT098	63473.9	5.2	418.31	4	362.972	4	0.867709	1.42811e+07	1.23919e+07	Translation
		367	165930319	B0B9L8	CTL0365	hsp60_1	chaperonin GroEL	544	CT110	58091	5.26	1871.04	4	1300.43	4	0.695032	6.10706e+07	4.24461e+07	Translation
		368	165930320	B0B9L9	CTL0366	groES	10 kDa chaperonin GroES	102	CT111	11168.8	4.85	622.469	4	475.203	4	0.763416	3.80951e+06	2.90824e+06	Translation
		369	165930321	B0B9M0	CTL0367	pepF	oligoendopeptidase F	608	CT112	69030.2	5.6	129.937	4	58.5861	3	0.45088	4.74011e+06	2.13722e+06	Translation
		370	165930322	B0B9M1	CTL0368	clpB	chaperone-protease ClpB	867	CT113	96630.5	5.36	269.789	4	150.494	4	0.557822	1.40344e+07	7.82872e+06	Translation
		379	165930331	B0B9N0	CTL0377	efp	translation elongation factor P	185	CT122	20528.8	5.03	53.0283	2	25.7836	2	0.486223	588614	286198	Translation
		382	165930334	B0B9N3	CTL0380	rplM	LSU ribosomal protein L13P	150	CT125	16849.9	10.19	118.343	4	146.215	4	1.23552	1.06509e+06	1.31594e+06	Translation
		383	165930335	B0B9N4	CTL0381	rpsI	SSU ribosomal protein S9P	129	CT126	14542	11.02	175.8	4	203.092	4	1.15524	1.3607e+06	1.57193e+06	Translation
		407	165930359	B0B9Q8	CTL0405	rpmG	LSU ribosomal protein L33P	52	CT150	6285.48	10.29	57.888	3	55.536	3	0.959369	180611	173272	Translation
		423	165930375	B0B9S7	CTL0429	dsbG	disulfide bond chaperone	238	CT177	26822.3	7.66	37.5395	4	17.0653	3	0.454595	536064	243692	Translation
		443	165930395	B0B9U7	CTL0449	gcp	O-sialoglycoprotein endopeptidase	338	CT197	35892.2	6.09	20.3056	2	0	0	RB	411797	0	Translation
		455	165930407	B0B9V9	CTL0461	leuS	leucyl-tRNA synthetase	819	CT209	92846	5.41	59.062	3	33.466	4	0.566626	2.9023e+06	1.64452e+06	Translation
		533	165930485	B0B7K2	CTL0538	clpC	ATP-dependent Clp protease	854	CT286	95238.6	6.03	306.511	4	206.032	4	0.672185	1.57056e+07	1.05571e+07	Translation
		548	165930500	B0B7L8	CTL0554	valS	valyl-tRNA synthetase	939	CT302	107103	5.55	21.0802	1	15.4256	1	0.73176			Translation
		562	165930514	B0B7N2	CTL0568	rplL	LSU ribosomal protein L12P (L7/L12)	130	CT316	13570.7	4.9	626.332	4	1006.28	4	1.60662	4.88539e+06	7.84895e+06	Translation
		563	165930515	B0B7N3	CTL0569	rplJ	LSU ribosomal protein L10P	172	CT317	18874.7	5.98	152.263	4	129.339	4	0.849446	1.57136e+06	1.33478e+06	Translation
		564	165930516	B0B7N4	CTL0570	rplA	LSU ribosomal protein L1P	232	CT318	24741.8	9.03	156.981	4	383.855	4	2.44523	2.18518e+06	5.34326e+06	Translation
		565	165930517	B0B7N5	CTL0571	rplK	LSU ribosomal protein L11P	141	CT319	15053.8	9.68	94.0023	4	113.16	4	1.2038	795260	957332	Translation
		568	165930520	B0B7N8	CTL0574	tufA	translation elongation factor Tu	394	CT322	43308.8	5.44	2618.88	4	2156.11	4	0.823294	6.19103e+07	5.09704e+07	Translation
		569	165930521	B0B7N9	CTL0575	infA2	bacterial protein translation initiation factor 1 (IF-1)	73	CT323	8413.03	9.42	29.2393	4	17.0229	2	0.582192	128068	74560.2	Translation
		589	165930541	B0B7R0	CTL0595	dnaJ	heat shock chaperone protein	392	CT341	41916.5	7.54	389.473	4	315.708	4	0.810603	9.16042e+06	7.42546e+06	Translation
		592	165930544	B0B7R3	CTL0598	lon	ATP-dependent protease La	819	CT344	91949.4	6.9	134.103	4	89.1137	4	0.664517	6.58982e+06	4.37905e+06	Translation
		601	165930553	B0B7S2	CTL0607	def	peptide deformylase	181	CT353	20522.8	5.68	107.7	4	51.5206	4	0.478373	1.16962e+06	559514	Translation
		640	165930592	B0B7W3	CTL0649	proS	prolyl-tRNA synthetase	581	CT393	65676.5	5.6	39.4933	4	17.6785	1	0.447632	1.37674e+06	616272	Translation
		642	165930594	B0B7W5	CTL0651	grpE	HSP-70 Cofactor	190	CT395	21668.3	4.62	211.451	4	189.543	4	0.896393	2.41054e+06	2.16079e+06	Translation
		643	165930595	B0B7W6	CTL0652	dnaK	chaperone protein	660	CT396	70843.3	5.03	1423.82	4	1660.08	4	1.16594	5.63831e+07	6.57393e+07	Translation
		654	165930606	B0B7X7	CTL0664	dksA	dnaK suppressor protein	124	CT407	13937.8	5.1	140.143	4	184.358	4	1.3155	1.04266e+06	1.37162e+06	Translation
		666	165930618	B0B7Y9	CTL0676	rpmA	LSU ribosomal protein L27P	83	CT419	8916.27	11.03	33.817	4	31.9196	3	0.943893	168408	158960	Translation
		667	165930619	B0B7Z0	CTL0677	rplU	LSU ribosomal protein L21P	107	CT420	12163	9.27	112.064	4	118.492	4	1.05737	719449	760721	Translation
		680	165930632	B0B803	CTL0690	clpP	ATP-dependent Clp protease proteolytic subunit	192	CT431	21073.5	5.21	284.125	4	244.855	4	0.861786	3.27312e+06	2.82073e+06	Translation
		685	165930637	B0B808	CTL0695	rpsJ	SSU ribosomal protein S10P	105	CT436	11869	10.47	50.4728	4	75.0198	4	1.48634	317979	472625	Translation
		686	165930638	B0B809	CTL0696	fusA	translation elongation factor G	694	CT437	76492.8	5.28	623.185	4	450.982	4	0.723672	2.59494e+07	1.87789e+07	Translation
		687	165930639	B0B810	CTL0697	rpsG	SSU ribosomal protein S7P	157	CT438	17798.9	9.85	238.869	4	252.049	4	1.05518	2.25015e+06	2.3743e+06	Translation
		688	165930640	B0B811	CTL0698	rpsL	SSU ribosomal protein S12P	129	CT439	14524	11.09	23.524	2	27.0807	1	1.15119	182076	209605	Translation
		695	165930647	B0B818	CTL0705	gltX	glutamyl-tRNA synthetase	506	CT445	58563.1	6.59	80.552	4	53.6944	2	0.666581	2.44556e+06	1.63016e+06	Translation
		704	165930656	B0B827	CTL0714	argS	arginyl-tRNA synthetase	563	CT454	63029.3	6.06	81.0803	4	41.7594	4	0.515038	2.73889e+06	1.41063e+06	Translation
		709	165930661	B0B832	CTL0719	prfB	bacterial peptide chain release factor 2	368	CT459	42402.1	5.35	27.9721	4	19.1497	4	0.684599	617624	422825	Translation
		725	165930677	B0B848	CTL0736	pheT	phenylalanyl-tRNA synthetase beta chain	790	CT475	87115.1	6.09	46.457	2	0	0	RB	2.20206e+06	0	Translation
		744	165930696	B0B867	CTL0755	sohB	exported protease IV	331	CT494	35771.3	6.51	104.585	4	47.9314	4	0.458302	2.07705e+06	951917	Translation
		757	165930709	B0B880	CTL0768	rplQ	LSU ribosomal protein L17P	141	CT506	16152	11.27	0	0	57.2172	4	EB	0	484057	Translation
		759	165930711	B0B882	CTL0770	rpsK	SSU ribosomal protein S11P	132	CT508	13822	11.26	53.062	4	34.9113	4	0.657935	420251	276498	Translation
		760	165930712	B0B883	CTL0771	rpsM	SSU ribosomal protein S13P	122	CT509	13895.4	11.01	141.549	4	174.246	4	1.23099	1.03614e+06	1.27548e+06	Translation
		762	165930714	B0B885	CTL0773	rplO	LSU ribosomal protein L15P	144	CT511	16113.7	10.22	99.6792	4	97.1065	4	0.97419	861228	839000	Translation
		763	165930715	B0B886	CTL0774	rpsE	SSU ribosomal protein S5P	165	CT512	17761.8	9.87	175.083	4	149.874	4	0.856017	1.73332e+06	1.48375e+06	Translation
		764	165930716	B0B887	CTL0775	rplR	LSU ribosomal protein L18P	123	CT513	13378.7	10.32	37.0407	4	19.1001	3	0.515651	273361	140959	Translation
		765	165930717	B0B888	CTL0776	rplF	LSU ribosomal protein L6P	183	CT514	19839.3	9.96	150.525	4	170.162	4	1.13045	1.65277e+06	1.86838e+06	Translation
		766	165930718	B0B889	CTL0777	rpsH	SSU ribosomal protein S8P	133	CT515	15069.9	10.27	34.5718	3	7.08225	2	0.204856	275883	56516.4	Translation
		767	165930719	B0B890	CTL0778	rplE	LSU ribosomal protein L5P	180	CT516	20489	9.44	151.584	4	118.005	4	0.778478	1.63711e+06	1.27445e+06	Translation
		768	165930720	B0B891	CTL0779	rplX	LSU ribosomal protein L24P	111	CT517	12607.7	10.44	90.3466	4	82.5307	4	0.91349	601708	549654	Translation
		769	165930721	B0B892	CTL0780	rplN	LSU ribosomal protein L14P	122	CT518	13442.6	9.84	96.6836	4	84.5898	4	0.874913	707724	619197	Translation
		770	165930722	B0B893	CTL0781	rpsQ	SSU ribosomal protein S17P	83	CT519	9645.16	10.47	8.83814	1	5.75705	1	0.651387			Translation
		771	165930723	B0B894	CTL0782	rpmC	LSU ribosomal protein L29P	72	CT520	8294.71	9.93	52.488	1	16.3408	3	0.311324	226748	70592.1	Translation
		772	165930724	B0B895	CTL0783	rplP	LSU ribosomal protein L16P	138	CT521	15774.6	11.3	152.266	4	110.511	4	0.725774	1.26076e+06	915029	Translation
		773	165930725	B0B896	CTL0784	rpsC	SSU ribosomal protein S3P	224	CT522	24343.5	10.03	293.237	4	167.032	4	0.569613	3.94111e+06	2.24491e+06	Translation
		774	165930726	B0B897	CTL0785	rplV	LSU ribosomal protein L22P	111	CT523	12454.7	11.34	59.9844	4	63.1979	4	1.05357	399496	420898	Translation
		775	165930727	B0B898	CTL0786	rpsS	SSU ribosomal protein S19P	88	CT524	10233.1	10.82	41.3721	1	46.6578	3	1.12776	218445	246353	Translation
		776	165930728	B0B899	CTL0787	rplB	LSU ribosomal protein L2P	284	CT525	31473.4	10.55	180.378	4	157.696	4	0.874256	3.07364e+06	2.68714e+06	Translation
		777	165930729	B0B8A0	CTL0788	rplW	LSU ribosomal protein L23P	111	CT526	12223.5	9.93	54.6555	4	87.1895	4	1.59526	364005	580682	Translation
		778	165930730	B0B8A1	CTL0789	rplD	LSU ribosomal protein L1E	222	CT527	24590.3	9.79	202.44	4	168.97	4	0.834667	2.6965e+06	2.25068e+06	Translation
		779	165930731	B0B8A2	CTL0790	rplC	LSU ribosomal protein L3P	221	CT528	23480.4	9.72	115.068	4	99.049	4	0.860786	1.5258e+06	1.31339e+06	Translation
		793	165930745	B0B8B6	CTL0804	aspS	aspartyl-tRNA synthetase	582	CT542	66272.2	5.31	117.048	4	92.5099	4	0.790358	4.08732e+06	3.23045e+06	Translation
		794	165930746	B0B8B7	CTL0805	hisS	histidyl-tRNA synthetase	428	CT543	49092.9	6.65	93.1699	4	42.8646	3	0.460069	2.3926e+06	1.10076e+06	Translation
		825	165930777	B0B8E8	CTL0837	pepP	proline dipeptidase	356	CT574	39330.2	5.41	81.3043	4	29.8126	3	0.366679	1.73666e+06	636796	Translation
		832	165930784	B0B8F5	CTL0844	thrS	threonyl-tRNA synthetase	635	CT581	72630	5.68	101.637	4	113.926	4	1.12091	3.87238e+06	4.34058e+06	Translation
		836	165930788	B0B8F9	CTL0848	trpS	tryptophanyl-tRNA synthetase	346	CT585	39380.2	6.51	196.553	4	246.989	4	1.25661	4.08043e+06	5.1275e+06	Translation
		845	165930797	B0B8G9	CTL0859	dsdD	thiol:disulfide interchange protein	692	CT595	76171.4	5.78	93.465	4	39.9775	3	0.427727	3.88067e+06	1.65987e+06	Translation
		854	165930806	B0B8H8	CTL0867	groEL2	60 kDa chaperonin GroEL2 [	533	CT604	58868.8	5.05	59.4698	1	0	0	RB		0	Translation
		877	165930829	B0B8K1	CTL0890	rpsD	SSU ribosomal protein S4P	209	CT626	23659.8	10.01	102.153	4	96.8594	4	0.948178	1.281e+06	1.21462e+06	Translation
Transport and Binding Proteins		62	165930014	B0B8R0	CTL0053		conserved hypothetical protein	483	CT684	53945.5	5.67	46.5909	4	39.0123	4	0.837338	1.3502e+06	1.13058e+06	Transport and Binding Proteins
		63	165930015	B0B8R1	CTL0054		ABC transporter ATP-binding protein	255	CT685	28449.6	5.14	149.244	4	175.625	4	1.17676	2.28344e+06	2.68706e+06	Transport and Binding Proteins
		64	165930016	B0B8R2	CTL0055		conserved hypothetical protein	395	CT686	44582.9	6.03	44.8512	4	22.247	2	0.496018	1.06297e+06	527254	Transport and Binding Proteins
		67	165930019	B0B8R5	CTL0058	dppF	ABC transport protein_ ATPase component	276	CT689	31012.1	9.58	68.5707	4	22.102	3	0.322324	1.13553e+06	366009	Transport and Binding Proteins
		68	165930020	B0B8R6	CTL0059	dppD	ABC transport protein_ ATPase component	321	CT690	35997.7	6.41	28.5517	2	0	0	RB	549905	0	Transport and Binding Proteins
		105	165930057	B0B8V3	CTL0096		cation transporting ATPase	659	CT727	70483	6.83	268.627	4	98.454	4	0.366508	1.06215e+07	3.89287e+06	Transport and Binding Proteins
		113	165930065	B0B8W1	CTL0104	dagA	Na(+)-linked D-alanine glycine permease	455	CT735	48147.5	9.04	19.7435	1	0	0	RB		0	Transport and Binding Proteins
		119	165930071	B0B8W7	CTL0110		preprotein translocase	114	CT741	12814.3	9.45	73.72	4	38.6933	3	0.524868	504245	264662	Transport and Binding Proteins
		198	165930150	B0B947	CTL0190		tyrosine-specific transport protein	397	CT818	43974.8	9.22	52.0936	2	0	0	RB	1.24087e+06	0	Transport and Binding Proteins
		219	165930171	B0B968	CTL0211		putative membrane transport protein	354	CT839	40021.7	9.24	12.9809	1	0	0	RB		0	Transport and Binding Proteins
		236	165930188	B0B986	CTL0231		sulfate transporter	567	CT856	61652.6	8.47	46.8011	2	0	0	RB	1.59217e+06	0	Transport and Binding Proteins
		291	165930243	B0B9E1	CTL0289		putative membrane transport/efflux protein	326	CT034	36144.9	6.98	14.8761	3	0	0	RB	290977	0	Transport and Binding Proteins
		324	165930276	B0B9H5	CTL0323		ABC transport protein_ solute binding component	326	CT067	37063.3	5.01	950.399	4	379.127	4	0.398914	1.85898e+07	7.41573e+06	Transport and Binding Proteins
		325	165930277	B0B9H6	CTL0324		ABC transport protein_ ATP-binding component	259	CT068	28947.5	6.7	125.975	4	37.0288	2	0.293938	1.95765e+06	575427	Transport and Binding Proteins
		386	165930338	B0B9N7	CTL0384		putative ABC-membrane transport protein_ inner membrane component	214	CT129	23602.2	9.03	28.6901	4	10.4152	2	0.363025	368381	133732	Transport and Binding Proteins
		387	165930339	B0B9N8	CTL0385		ABC transporter_ ATP-binding component	233	CT130	25536.5	5.75	26.4799	3	19.7729	2	0.746715	370189	276425	Transport and Binding Proteins
		396	165930348	B0B9P7	CTL0394	oppA	oligopeptide transport system binding protein	426	CT139	48310.2	6.25	68.1109	3	17.681	1	0.259591	1.74091e+06	451926	Transport and Binding Proteins
		409	165930361	B0B9R0	CTL0407		lipoprotein release ATP-binding component	225	CT152	25027.9	6.45	28.0894	4	15.7162	4	0.559507	379207	212169	Transport and Binding Proteins
		421	165930373	B0B9S5	CTL0427	oppA2	Oligopeptide transport system binding protein	529	CT175	60306.6	6.19	20.9782	1	0	0	RB		0	Transport and Binding Proteins
		440	165930392	B0B9U4	CTL0446	mgtE	magnesium transport protein	470	CT194	51411.3	4.94	68.5051	4	15.4348	2	0.225309	1.93184e+06	435261	Transport and Binding Proteins
		477	165930429	B0B9Y1	CTL0482		putative sodium:dicarboxylate symport protein	415	CT230	45049	8.42	95.6244	3	19.943	1	0.208555	2.38105e+06	496580	Transport and Binding Proteins
		596	165930548	B0B7R7	CTL0602		ABC transporter_ ATP-binding component	529	CT348	58875.6	5.34	89.3103	4	46.4548	4	0.520151	2.83471e+06	1.47448e+06	Transport and Binding Proteins
		598	165930550	B0B7R9	CTL0604		putative lipoprotein	566	CT350	63471.5	6.03	0	0	32.6877	1	EB	0		Transport and Binding Proteins
		600	165930552	B0B7S1	CTL0606	secG	preprotein translocase	102	CT352	11088	4.34	195.178	4	26.6143	4	0.136359	1.19449e+06	162880	Transport and Binding Proteins
		627	165930579	B0B7V0	CTL0636	artJ	arginine transport substrate-binding protein	257	CT381	28570.1	4.89	233.851	4	94.3575	4	0.403494	3.60598e+06	1.45499e+06	Transport and Binding Proteins
		662	165930614	B0B7Y5	CTL0672		metal transporter_ metal-binding component	276	CT415	31462.4	6.86	15.3676	2	0	0	RB	254488	0	Transport and Binding Proteins
		706	165930658	Q6GX35	CTL0716	tarp	Translocated actin-recruiting phosphoprotein	1005	CT456	103252	4.1	134.449	4	55.1458	3	0.41016	8.10729e+06	3.32529e+06	Transport and Binding Proteins
		729	165930681	B0B852	CTL0740	oppB2	oligopeptide transport system membrane permease	471	CT479	53122.9	7.17	54.9687	3	0	0	RB	1.55341e+06	0	Transport and Binding Proteins
		730	165930682	B0B853	CTL0741	oppA4	oligopeptide transport system_ binding protein	696	CT480	79928.8	5	96.7474	4	21.5605	1	0.222853	4.04017e+06	900366	Transport and Binding Proteins
		736	165930688	B0B859	CTL0747	fliY	glutamine-binding protein	261	CT486	28974.5	6.85	209.098	4	96.5598	4	0.461792	3.27448e+06	1.51213e+06	Transport and Binding Proteins
		795	165930747	B0B8B8	CTL0806	uhpC	putative sugar phosphate permease	456	CT544	51667.5	8.63	142.748	4	29.0505	1	0.203508	3.9056e+06	794821	Transport and Binding Proteins
		849	165930801	B0B8H3	CTL0862	tolB	outer membrane component of membrane transport system	431	CT599	47566.7	9.01	18.17	3	0	0	RB	469877	0	Transport and Binding Proteins
		NOTES:	* = number of replicates where a protein was identified.

## Sheet: Table S1b. Proteome Function
Function	Energy RB (kcal/mol)	Energy EB (kcal/mol)	EB Up (kcal/mol)	%E RB	%E EB	%E EB Up	EB/RB	Genes	%Genes	Genes RB	Genes EB	Genes Both	%ID RB	%ID EB	%ID Both
Amino Acid Biosynthesis	9.35836e+06	5.75391e+06	0	0.00507593	0.00509611	0	0.00397471	11	0.019573	10	11	10	0.0177936	0.019573	0.0177936
Biosynthesis of Cofactors	4.51657e+06	2.55999e+06	0	0.00244977	0.00226732	0	-0.0744757	13	0.0231317	12	8	7	0.0213523	0.0142349	0.0124555
Base & Nucleotide Metabolism	2.82407e+07	1.94476e+07	987512	0.0153177	0.0172243	0.00312581	0.12447	17	0.0302491	16	17	16	0.0284698	0.0302491	0.0284698
Cell Envelope	4.58984e+08	2.15984e+08	6.59787e+07	0.248951	0.191292	0.208845	-0.231609	58	0.103203	57	42	41	0.101423	0.0747331	0.0729537
Cellular Processes	1.4365e+08	6.36909e+07	1.16414e+07	0.0779151	0.0564096	0.0368491	-0.276012	37	0.0658363	37	31	31	0.0658363	0.0551601	0.0551601
Central Intermediary Metabolism	9.49518e+06	6.79854e+06	2.02085e+06	0.00515015	0.00602131	0.00639666	0.169154	7	0.0124555	7	5	5	0.0124555	0.0088968	0.0088968
DNA Replication	6.24162e+07	4.05507e+07	8.6987e+06	0.0338543	0.0359149	0.0275343	0.0608668	34	0.0604982	34	29	29	0.0604982	0.0516014	0.0516014
Energy Metabolism	1.16618e+08	6.13367e+07	1.8101e+07	0.063253	0.0543245	0.0572958	-0.141155	44	0.0782918	43	41	40	0.0765125	0.0729537	0.0711744
Exported Protein	5.92418e+07	2.60787e+07	0	0.0321325	0.0230973	0	-0.281185	19	0.0338078	19	10	10	0.0338078	0.0177936	0.0177936
Fatty Acid & Phospholipid Metabolism	3.49269e+07	2.19094e+07	4.18078e+06	0.0189442	0.0194047	0.0132336	0.0243065	25	0.044484	25	24	24	0.044484	0.0427046	0.0427046
Hypothetical Protein	1.46406e+08	1.15107e+08	6.32258e+07	0.0794101	0.101947	0.200131	0.283808	97	0.172598	93	81	78	0.16548	0.144128	0.13879
Other Categories	4.44933e+07	2.49235e+07	1.19805e+06	0.024133	0.0220742	0.00379223	-0.0853113	23	0.0409253	23	12	12	0.0409253	0.0213523	0.0213523
Plasmid	8.24089e+06	3.33644e+06	0	0.00446982	0.002955	0	-0.338899	6	0.0106762	6	5	5	0.0106762	0.0088968	0.0088968
Transcription	1.08778e+08	8.25167e+07	5.97483e+06	0.0590005	0.0730831	0.0189124	0.238686	28	0.0498221	26	23	21	0.0462633	0.0409253	0.0373665
Translation	5.30716e+08	4.10596e+08	1.31227e+08	0.287858	0.363655	0.415379	0.263315	111	0.197509	109	107	105	0.19395	0.190391	0.186833
Transport and Binding Proteins	7.75914e+07	2.84906e+07	2.68706e+06	0.0420852	0.0252335	0.00850545	-0.400419	32	0.0569395	31	22	21	0.0551601	0.0391459	0.0373665
TOTAL	1.84367e+09	1.12908e+09	3.15922e+08	1	1	1	n/a	562	1	548	468	455	0.975089	0.83274	0.809609

## Sheet: Table S1c. Upregulated Proteins
Rank	Protein key	gi number	UniProt accession	Locus	Gene name	Protein description	No. AA	Serovar D homologue	Ave molecular mass	pI (SwissProt)	Ave RB (molecules/cell)	RB (N)	Ave EB (molecules/cell)	EB (N)	EB/RB ratio	Energy RB (kJmol)	Energy EB (kJmol)	EB-RB (kcal/mol)	Function
1	59	165930011	B0B8Q7	CTL0050	ompA	major outer membrane protein	394	CT681	42550.3	5.06	2041.41	4	2727.9	4	1.33628	4.82589e+07	6.44876e+07	1.62287e+07	Cell Envelope
2	643	165930595	B0B7W6	CTL0652	dnaK	chaperone protein	660	CT396	70843.3	5.03	1423.82	4	1660.08	4	1.16594	5.63831e+07	6.57393e+07	9.35624e+06	Translation
3	861	165930813	B0B8I5	CTL0874		pyroloquinoline quinone biosynthesis protein	231	CT610	26833.4	4.94	460.974	4	807.394	4	1.7515	6.3891e+06	1.11905e+07	4.80138e+06	Hypothetical Protein
4	564	165930516	B0B7N4	CTL0570	rplA	LSU ribosomal protein L1P	232	CT318	24741.8	9.03	156.981	4	383.855	4	2.44523	2.18518e+06	5.34326e+06	3.15809e+06	Translation
5	562	165930514	B0B7N2	CTL0568	rplL	LSU ribosomal protein L12P (L7/L12)	130	CT316	13570.7	4.9	626.332	4	1006.28	4	1.60662	4.88539e+06	7.84895e+06	2.96356e+06	Translation
6	353	165930305	B0B9K4	CTL0351	infA	bacterial protein translation initiation factor 2 (IF-2)	896	CT096	97378.2	8.21	117.688	4	165.242	4	1.40407	6.3269e+06	8.88339e+06	2.55649e+06	Translation
7	835	165930787	B0B8F8	CTL0847		conserved hypothetical protein	183	CT584	21142.5	5.61	914.431	4	1145.33	4	1.25251	1.00404e+07	1.25758e+07	2.5353e+06	Hypothetical Protein
8	755	165930707	B0B878	CTL0766		conserved hypothetical protein	288	CT504	32033.8	4.69	217.088	4	350.546	4	1.61476	3.75129e+06	6.05743e+06	2.30614e+06	Hypothetical Protein
9	57	165930009	B0B8Q5	CTL0048	tsf	translation elongation factor TS	282	CT679	30953.4	5.65	452.507	4	584.459	4	1.2916	7.65642e+06	9.88904e+06	2.23262e+06	Translation
10	126	165930078	B0B8X4	CTL0117	mfd	transcription-repair coupling factor	1079	CT748	121163	6.14	45.1889	4	76.1676	2	1.68554	2.92553e+06	4.93109e+06	2.00556e+06	DNA Replication
11	514	165930466	B0B7I3	CTL0519	ihfA	integration host factor alpha-subunit	100	CT267	11410.5	11.07	203.771	4	471.854	4	2.31561	1.22263e+06	2.83112e+06	1.6085e+06	DNA Replication
12	323	165930275	B0B9H4	CTL0322		conserved hypothetical protein	158	CT066	17948	9.95	186.467	4	348.514	4	1.86904	1.7677e+06	3.30391e+06	1.53621e+06	Hypothetical Protein
13	871	165930823	B0B8J5	CTL0884		conserved hypothetical protein	838	CT620	93181.3	4.84	0	0	24.8326	2	EB	0	1.24858e+06	1.24858e+06	Hypothetical Protein
14	645	165930597	B0B7W8	CTL0655		conserved hypothetical protein	254	CT398	29551.8	7.07	153.663	4	227.129	4	1.4781	2.34182e+06	3.46145e+06	1.11963e+06	Hypothetical Protein
15	836	165930788	B0B8F9	CTL0848	trpS	tryptophanyl-tRNA synthetase	346	CT585	39380.2	6.51	196.553	4	246.989	4	1.25661	4.08043e+06	5.1275e+06	1.04707e+06	Translation

## Sheet: Fig4
Function	%E RB	%E EB	%E EB Up	%Genes
Amino Acid Biosynthesis	0.00507593	0.00509611	0	0.019573
Biosynthesis of Cofactors	0.00244977	0.00226732	0	0.0231317
Base & Nucleotide Metabolism	0.0153177	0.0172243	0.00312581	0.0302491
Cell Envelope	0.248951	0.191292	0.208845	0.103203
Cellular Processes	0.0779151	0.0564096	0.0368491	0.0658363
Central Intermediary Metabolism	0.00515015	0.00602131	0.00639666	0.0124555
DNA Replication	0.0338543	0.0359149	0.0275343	0.0604982
Energy Metabolism	0.063253	0.0543245	0.0572958	0.0782918
Exported Protein	0.0321325	0.0230973	0	0.0338078
Fatty Acid & Phospholipid Metabolism	0.0189442	0.0194047	0.0132336	0.044484
Hypothetical Protein	0.0794101	0.101947	0.200131	0.172598
Other Categories	0.024133	0.0220742	0.00379223	0.0409253
Plasmid	0.00446982	0.002955	0	0.0106762
Transcription	0.0590005	0.0730831	0.0189124	0.0498221
Translation	0.287858	0.363655	0.415379	0.197509
Transport and Binding Proteins	0.0420852	0.0252335	0.00850545	0.0569395
TOTAL	1	1	1	1
NOTE: Gene percentages are of those identified in EB and/or RB samples (e.g. Table S1).

## Sheet: S1d. EB -Biol (1), Tech (1)
EBs - Biological replicate 1, technical replicate 1
Protein Key	CTL No.	Protein description	Protein average mass (Da)	Matched product ions	Number of matched peptides	Protein sequence coverage (%)	protein.Key_ForHomologs
562	CTL0568	LSU ribosomal protein L12P (L7/L12) [Chlamydia trachomatis 434/Bu]	13570.7	145	23	74.62
489	CTL0494	Outer membrane protein [Chlamydia trachomatis 434/Bu]	19445.1	277	52	78.61
368	CTL0366	10 kDa chaperonin GroES [Chlamydia trachomatis 434/Bu]	11168.8	272	49	83.33
367	CTL0365	chaperonin GroEL [Chlamydia trachomatis 434/Bu]	58091	1352	202	72.61
792	CTL0803	peptidyl-prolyl cis-trans isomerase [Chlamydia trachomatis 434/Bu]	26648.4	573	94	90.95
643	CTL0652	chaperone protein [Chlamydia trachomatis 434/Bu]	70843.3	1410	227	79.39
685	CTL0695	SSU ribosomal protein S10P [Chlamydia trachomatis 434/Bu]	11869	116	17	58.1
59	CTL0050	major outer membrane protein [Chlamydia trachomatis 434/Bu]	42550.3	788	103	81.73
853	CTL0866	thioredoxin peroxidase [Chlamydia trachomatis 434/Bu]	21716.7	285	58	88.72
692	CTL0702	60kD cysteine-rich outer membrane protein [Chlamydia trachomatis 434/Bu]	59452.2	822	132	60.04
838	CTL0850	enolase [Chlamydia trachomatis 434/Bu]	45433.7	429	66	51.89
483	CTL0488	acyl carrier protein [Chlamydia trachomatis 434/Bu]	8701.65	155	25	57.14
568	CTL0574	translation elongation factor Tu [Chlamydia trachomatis 434/Bu]	43308.8	925	158	87.31	435
324	CTL0323	ABC transport protein_ solute binding component [Chlamydia trachomatis 434/Bu]	37063.3	553	86	69.63
589	CTL0595	heat shock chaperone protein [Chlamydia trachomatis 434/Bu]	41916.5	460	85	73.72
654	CTL0664	dnaK suppressor protein [Chlamydia trachomatis 434/Bu]	13937.8	152	26	79.84
835	CTL0847	conserved hypothetical protein [Chlamydia trachomatis 434/Bu]	21142.5	483	80	81.42
755	CTL0766	conserved hypothetical protein [Chlamydia trachomatis 434/Bu]	32033.8	215	24	57.29
57	CTL0048	translation elongation factor TS [Chlamydia trachomatis 434/Bu]	30953.4	521	100	88.65
42	CTL0033	phosphopeptide binding protein (predicted to be a TTSS protein) [Chlamydia trachomatis 434/Bu]	89739.2	919	166	68.4
773	CTL0784	SSU ribosomal protein S3P [Chlamydia trachomatis 434/Bu]	24343.5	286	57	70.54
3	pL2-05	Plasmid protein	27922.8	270	39	89.02
203	CTL0195	serine protease [Chlamydia trachomatis 434/Bu]	53270.2	639	118	68.81
179	CTL0170	SSU ribosomal protein S6P [Chlamydia trachomatis 434/Bu]	12906.9	102	22	63.39
259	CTL0257	glutamyl-tRNA(Gln) amidotransferase subunit C [Chlamydia trachomatis 434/Bu]	11073.6	79	11	48
168	CTL0158	hypothetical protein [Chlamydia trachomatis 434/Bu]	18416.1	121	17	54.27
874	CTL0887	putative exported protein [Chlamydia trachomatis 434/Bu]	48476.8	619	104	88.91	879
27	CTL0018	recombinase A [Chlamydia trachomatis 434/Bu]	37818.4	353	51	57.1	787
566	CTL0572	transcription antitermination protein [Chlamydia trachomatis 434/Bu]	20759.9	241	50	82.97
563	CTL0569	LSU ribosomal protein L10P [Chlamydia trachomatis 434/Bu]	18874.7	171	35	81.98
514	CTL0519	integration host factor alpha-subunit [Chlamydia trachomatis 434/Bu]	11410.5	271	51	62
772	CTL0783	LSU ribosomal protein L16P [Chlamydia trachomatis 434/Bu]	15774.6	73	9	50
686	CTL0696	translation elongation factor G [Chlamydia trachomatis 434/Bu]	76492.8	763	153	83.29
43	CTL0034	conserved hypothetical protein [Chlamydia trachomatis 434/Bu]	9325.69	115	21	72.29
762	CTL0773	LSU ribosomal protein L15P [Chlamydia trachomatis 434/Bu]	16113.7	118	16	45.14
158	CTL0149	protein disulfide isomerase [Chlamydia trachomatis 434/Bu]	18586.5	183	36	74.39
667	CTL0677	LSU ribosomal protein L21P [Chlamydia trachomatis 434/Bu]	12163	160	30	78.5
810	CTL0822	type III secretion system protein_ membrane component [Chlamydia trachomatis 434/Bu]	35511.8	368	88	80
830	CTL0842	putative type III secretion system protein [Chlamydia trachomatis 434/Bu]	44065.8	574	95	84.28
601	CTL0607	peptide deformylase [Chlamydia trachomatis 434/Bu]	20522.8	118	18	80.11
564	CTL0570	LSU ribosomal protein L1P [Chlamydia trachomatis 434/Bu]	24741.8	268	52	74.57	191
758	CTL0769	DNA-directed RNA polymerase alpha chain [Chlamydia trachomatis 434/Bu]	41810.4	376	69	68.44
560	CTL0566	DNA-directed RNA polymerase beta-prime chain [Chlamydia trachomatis 434/Bu]	154814	1260	239	65.54
223	CTL0215	SSU ribosomal protein S15P [Chlamydia trachomatis 434/Bu]	10400	105	12	55.06
300	CTL0299	putative type III secretion system chaperone [Chlamydia trachomatis 434/Bu]	18356.2	148	36	72.46
146	CTL0137	conserved hypothetical protein [Chlamydia trachomatis 434/Bu]	64095.4	545	125	73.39
533	CTL0538	ATP-dependent Clp protease [Chlamydia trachomatis 434/Bu]	95238.6	733	136	63.7
58	CTL0049	SSU ribosomal protein S2 [Chlamydia trachomatis 434/Bu]	31220.4	349	81	90.43
565	CTL0571	LSU ribosomal protein L11P [Chlamydia trachomatis 434/Bu]	15053.8	118	28	82.98
500	CTL0505	putative lipoprotein [Chlamydia trachomatis 434/Bu]	24040.5	171	37	56.74
645	CTL0655	conserved hypothetical protein [Chlamydia trachomatis 434/Bu]	29551.8	308	45	72.83
382	CTL0380	LSU ribosomal protein L13P [Chlamydia trachomatis 434/Bu]	16849.9	79	16	40.67
861	CTL0874	conserved hypothetical protein [Chlamydia trachomatis 434/Bu]	26833.4	285	44	84.85
141	CTL0132	conserved hypothetical protein [Chlamydia trachomatis 434/Bu]	15081.9	165	29	74.1
539	CTL0544	deoxyuridine 5'-triphosphate nucleotidohydrolase [Chlamydia trachomatis 434/Bu]	15337.5	119	21	68.97
561	CTL0567	DNA-directed RNA polymerase beta chain [Chlamydia trachomatis 434/Bu]	140058	1259	238	76.76
779	CTL0790	LSU ribosomal protein L3P [Chlamydia trachomatis 434/Bu]	23480.4	122	21	43.44
789	CTL0800	conserved hypothetical protein [Chlamydia trachomatis 434/Bu]	27480.5	268	49	72.69
710	CTL0720	conserved hypothetical protein [Chlamydia trachomatis 434/Bu]	9736.4	184	35	87.21
559	CTL0565	transaldolase [Chlamydia trachomatis 434/Bu]	36160.8	321	53	77.98
37	CTL0028	conserved hypothetical protein [Chlamydia trachomatis 434/Bu]	8783.35	133	26	62.82
12	CTL0003	conserved hypothetical protein [Chlamydia trachomatis 434/Bu]	16753.9	138	25	72.92
283	CTL0281	SSU ribosomal protein S16P [Chlamydia trachomatis 434/Bu]	13409.6	90	21	59.48
91	CTL0082	outer membrane protein B [Chlamydia trachomatis 434/Bu]	37406.5	266	45	57.35
100	CTL0091	phosphoglycerate mutase [Chlamydia trachomatis 434/Bu]	25831.8	228	51	86.28
567	CTL0573	protein translocase subunit [Chlamydia trachomatis 434/Bu]	9542.39	40	9	68.29
494	CTL0499	dihydrolipoamide acetyltransferase component of pyruvate dehydrogenase complex [Chlamydia trachomatis 434/Bu]	46399.9	216	50	54.31
850	CTL0863	peptidoglycan-associated lipoprotein [Chlamydia trachomatis 434/Bu]	21532.3	151	28	64.36
191	CTL0183	polymorphic outer membrane protein [Chlamydia trachomatis 434/Bu]	160521	1111	217	68.1	564
63	CTL0054	ABC transporter ATP-binding protein [Chlamydia trachomatis 434/Bu]	28449.6	178	33	71.76
461	CTL0467	fructose-bisphosphate aldolase [Chlamydia trachomatis 434/Bu]	38020.4	296	49	53.45
741	CTL0752	transcription termination factor rho [Chlamydia trachomatis 434/Bu]	51665.6	378	87	76.51
464	CTL0470	5'-nucleotidase [Chlamydia trachomatis 434/Bu]	31515.8	161	26	78.09	353
507	CTL0512	conserved hypothetical protein [Chlamydia trachomatis 434/Bu]	18875.6	205	40	77.91
257	CTL0255	conserved hypothetical protein [Chlamydia trachomatis 434/Bu]	65820	578	129	80.17
778	CTL0789	LSU ribosomal protein L1E [Chlamydia trachomatis 434/Bu]	24590.3	198	37	60.36
418	CTL0424	Tryptophan synthase alpha chain [Chlamydia trachomatis 434/Bu]	28101.1	154	34	78.66
260	CTL0258	aspartyl-glutamyl-tRNA(Asn-Gln) amidotransferase subunit A [Chlamydia trachomatis 434/Bu]	53602.4	346	63	77.6
181	CTL0172	LSU ribosomal protein L9 [Chlamydia trachomatis 434/Bu]	18437.2	134	25	64.67
370	CTL0368	chaperone-protease ClpB [Chlamydia trachomatis 434/Bu]	96630.5	648	148	70.24
347	CTL0345	low calcium response protein D (predicted to be part of the TTSS apparatus) [Chlamydia trachomatis 434/Bu]	77973.8	468	97	52.26
619	CTL0626	conserved hypothetical protein [Chlamydia trachomatis 434/Bu]	49446.8	282	52	52.04
346	CTL0344	low calcium response protein E (TTSS effector protein) [Chlamydia trachomatis 434/Bu]	45195.4	292	56	85.27
763	CTL0774	SSU ribosomal protein S5P [Chlamydia trachomatis 434/Bu]	17761.8	155	41	46.06
13	CTL0004	Transcription elongation factor [Chlamydia trachomatis 434/Bu]	80996.6	563	126	70.21
765	CTL0776	LSU ribosomal protein L6P [Chlamydia trachomatis 434/Bu]	19839.3	148	35	72.13
50	CTL0041	Type III secretion component_ basal body [Chlamydia trachomatis 434/Bu]	41198	164	35	60.05
323	CTL0322	conserved hypothetical protein [Chlamydia trachomatis 434/Bu]	17948	191	43	70.25
660	CTL0670	polymorphic outer membrane protein [Chlamydia trachomatis 434/Bu]	183115	1003	192	53.8
285	CTL0283	LSU ribosomal protein L19P [Chlamydia trachomatis 434/Bu]	13142.3	117	25	63.64
85	CTL0076	trigger factor (chaperone) [Chlamydia trachomatis 434/Bu]	50097.9	439	90	67.19
354	CTL0352	N utilization substance protein A [Chlamydia trachomatis 434/Bu]	48885	391	95	81.57	1119
253	CTL0250	polymorphic outer membrane protein [Chlamydia trachomatis 434/Bu]	107244	633	119	67.09
627	CTL0636	arginine transport substrate-binding protein [Chlamydia trachomatis 434/Bu]	28570.1	140	25	79.38
261	CTL0259	aspartyl/glutamyl-tRNA(Asn/Gln) amidotransferase subunit B [Chlamydia trachomatis 434/Bu]	54964.2	370	77	70.9
319	CTL0318	tyrosyl-tRNA synthetase [Chlamydia trachomatis 434/Bu]	45435.2	293	69	74.27
302	CTL0301	putative aminopeptidase [Chlamydia trachomatis 434/Bu]	54185.6	376	79	70.74
72	CTL0063	conserved hypothetical protein [Chlamydia trachomatis 434/Bu]	34743.7	229	42	63.35
470	CTL0476	candidate inclusion membrane protein [Chlamydia trachomatis 434/Bu]	29591.5	251	47	54.1
151	CTL0142	leucine dehydrogenase [Chlamydia trachomatis 434/Bu]	37349.1	220	43	49.13
184	CTL0175	exported insulinase/protease [Chlamydia trachomatis 434/Bu]	108365	472	93	48.95
47	CTL0038	ATP synthase (predicted TTSS protein) [Chlamydia trachomatis 434/Bu]	48216.7	282	62	69.91
165	CTL0155	SSU ribosomal protein S14P [Chlamydia trachomatis 434/Bu]	11715.8	74	15	59.41
582	CTL0589	conserved hypothetical protein [Chlamydia trachomatis 434/Bu]	10537.3	85	19	86.46
298	CTL0297	putative exported protein [Chlamydia trachomatis 434/Bu]	29852.1	132	23	55.56
436	CTL0442	DNA gyrase subunit B [Chlamydia trachomatis 434/Bu]	89761.4	594	119	68.41
329	CTL0328	putative protease [Chlamydia trachomatis 434/Bu]	69271.6	286	51	44.43
361	CTL0359	enoyl-acyl-carrier protein reductase [Chlamydia trachomatis 434/Bu]	32011.7	181	42	70.13
193	CTL0185	putative membrane protein [Chlamydia trachomatis 434/Bu]	11420.6	45	11	37.37
680	CTL0690	ATP-dependent Clp protease proteolytic subunit [Chlamydia trachomatis 434/Bu]	21073.5	128	29	46.88
241	CTL0234	4-hydroxy-3-methylbut-2-enyl diphosphate reductase [Chlamydia trachomatis 434/Bu]	34249.6	208	45	76.87
385	CTL0383	adenylate kinase [Chlamydia trachomatis 434/Bu]	27726.6	199	36	55.92
383	CTL0381	SSU ribosomal protein S9P [Chlamydia trachomatis 434/Bu]	14542	113	27	72.09
301	CTL0300	single-strand DNA binding protein [Chlamydia trachomatis 434/Bu]	17147.1	84	13	82.8
702	CTL0712	cytidylate kinase [Chlamydia trachomatis 434/Bu]	24043.7	122	28	77.78
488	CTL0493	outer membrane protein (variable surface antigen) [Chlamydia trachomatis 434/Bu]	88770.6	401	84	54.55
736	CTL0747	glutamine-binding protein [Chlamydia trachomatis 434/Bu]	28974.5	132	27	57.85
687	CTL0697	SSU ribosomal protein S7P [Chlamydia trachomatis 434/Bu]	17798.9	130	25	59.87
222	CTL0214	polyribonucleotide nucleotidyltransferase [Chlamydia trachomatis 434/Bu]	75402.7	471	101	68.78
213	CTL0205	bacterial protein translation initiation factor 3 (IF-3) [Chlamydia trachomatis 434/Bu]	21066.6	83	17	53.23	1084
71	CTL0062	phosphoglycerate kinase [Chlamydia trachomatis 434/Bu]	43070.6	134	38	42.93
540	CTL0545	acetyl-coenzyme A carboxylase carboxyl transferase subunit beta [Chlamydia trachomatis 434/Bu]	33688	142	27	42.53
353	CTL0351	bacterial protein translation initiation factor 2 (IF-2) [Chlamydia trachomatis 434/Bu]	97378.2	418	88	62.72	464
820	CTL0832	general secretion pathway protein G [Chlamydia trachomatis 434/Bu]	12169.3	75	19	78.9
127	CTL0118	alanyl-tRNA synthetase [Chlamydia trachomatis 434/Bu]	97638.6	627	128	65.49
793	CTL0804	aspartyl-tRNA synthetase [Chlamydia trachomatis 434/Bu]	66272.2	289	66	66.15
673	CTL0683	anti-sigma F factor antagonist [Chlamydia trachomatis 434/Bu]	12530.2	188	32	84.48
381	CTL0379	biotin carboxylase [Chlamydia trachomatis 434/Bu]	50105.8	136	22	52.95
767	CTL0778	LSU ribosomal protein L5P [Chlamydia trachomatis 434/Bu]	20489	109	20	65
707	CTL0717	conserved hypothetical protein [Chlamydia trachomatis 434/Bu]	26532.1	106	32	49.58
230	CTL0222	conserved hypothetical protein [Chlamydia trachomatis 434/Bu]	6842.74	70	7	77.42
756	CTL0767	glyceraldehyde 3-phosphate dehydrogenase [Chlamydia trachomatis 434/Bu]	36293.7	150	34	58.68
635	CTL0644	conserved hypothetical protein [Chlamydia trachomatis 434/Bu]	12867.2	63	15	63.48
339	CTL0338	conserved hypothetical protein [Chlamydia trachomatis 434/Bu]	59567.9	227	48	56.07
83	CTL0074	ATP-dependent Clp protease_ ATP-binding component [Chlamydia trachomatis 434/Bu]	46183.4	171	29	68.97
180	CTL0171	SSU ribosomal protein S18 [Chlamydia trachomatis 434/Bu]	9402.08	49	13	58.02
774	CTL0785	LSU ribosomal protein L22P [Chlamydia trachomatis 434/Bu]	12454.7	158	43	64.86
825	CTL0837	proline dipeptidase [Chlamydia trachomatis 434/Bu]	39330.2	157	31	73.6
642	CTL0651	HSP-70 Cofactor [Chlamydia trachomatis 434/Bu]	21668.3	98	21	73.68
268	CTL0266	putative exported protein [Chlamydia trachomatis 434/Bu]	48111.8	224	58	46.65
537	CTL0542	PTS-family membrane transport protein IIA component [Chlamydia trachomatis 434/Bu]	25757.6	114	24	69.33
423	CTL0429	disulfide bond chaperone [Chlamydia trachomatis 434/Bu]	26822.3	122	22	68.91
355	CTL0353	SSU ribosomal protein S1P [Chlamydia trachomatis 434/Bu]	63473.9	396	98	75.75
768	CTL0779	LSU ribosomal protein L24P [Chlamydia trachomatis 434/Bu]	12607.7	79	18	57.66
176	CTL0167	glycogen synthase [Chlamydia trachomatis 434/Bu]	53394.1	219	46	64.56
632	CTL0641	conserved hypothetical protein [Chlamydia trachomatis 434/Bu]	12319.4	116	23	68.47
55	CTL0046	ribosome recycling factor [Chlamydia trachomatis 434/Bu]	20054.1	128	24	69.83
653	CTL0663	transcriptional repressor [Chlamydia trachomatis 434/Bu]	17660.4	85	19	60.39
435	CTL0441	DNA gyrase subunit A [Chlamydia trachomatis 434/Bu]	94235.4	473	98	57.89	568
776	CTL0787	LSU ribosomal protein L2P [Chlamydia trachomatis 434/Bu]	31473.4	232	51	70.77
866	CTL0879	RNA polymerase sigma factor [Chlamydia trachomatis 434/Bu]	66133.3	341	80	67.95
46	CTL0037	conserved hypothetical protein [Chlamydia trachomatis 434/Bu]	24443.6	156	36	79.37
596	CTL0602	ABC transporter_ ATP-binding component [Chlamydia trachomatis 434/Bu]	58875.6	267	62	58.03
760	CTL0771	SSU ribosomal protein S13P [Chlamydia trachomatis 434/Bu]	13895.4	71	20	48.36
174	CTL0165	glycyl-tRNA synthetase [Chlamydia trachomatis 434/Bu]	112503	376	75	56.53
275	CTL0273	putative membrane protein [Chlamydia trachomatis 434/Bu]	17816.7	52	17	79.62	1484
579	CTL0586	pyruvate kinase [Chlamydia trachomatis 434/Bu]	53631	349	76	79.59
373	CTL0371	inclusion membrane protein E [Chlamydia trachomatis 434/Bu]	13594.2	43	9	27.27
105	CTL0096	cation transporting ATPase [Chlamydia trachomatis 434/Bu]	70483	266	54	47.8
552	CTL0558	V-type ATP synthase subunit D [Chlamydia trachomatis 434/Bu]	23182.2	86	25	53.69
380	CTL0378	biotin carboxyl carrier protein of acetyl-CoA carboxylase [Chlamydia trachomatis 434/Bu]	18198.1	119	34	60.98
310	CTL0309	conserved hypothetical protein [Chlamydia trachomatis 434/Bu]	17203.9	64	11	42.57
1	pL2-07a	Plasmid protein	14281.4	94	24	77.1
624	CTL0633	glucose-6-phosphate isomerase [Chlamydia trachomatis 434/Bu]	57699.8	245	56	71.43
254	CTL0251	polymorphic outer membrane protein [Chlamydia trachomatis 434/Bu]	107331	517	100	70.87
52	CTL0043	Type III secretion structural protein (outer membrane ring) [Chlamydia trachomatis 434/Bu]	100237	470	99	52.99
137	CTL0128	muramidase [Chlamydia trachomatis 434/Bu]	27234.5	124	24	49.8
873	CTL0886	conserved hypothetical protein [Chlamydia trachomatis 434/Bu]	68968.7	483	93	87.56
836	CTL0848	tryptophanyl-tRNA synthetase [Chlamydia trachomatis 434/Bu]	39380.2	202	50	85.84
592	CTL0598	ATP-dependent protease La [Chlamydia trachomatis 434/Bu]	91949.4	385	95	54.82
201	CTL0193	succinyl-CoA synthetase beta chain [Chlamydia trachomatis 434/Bu]	41762.4	182	48	69.43
716	CTL0726	conserved hypothetical protein [Chlamydia trachomatis 434/Bu]	12782.1	63	15	60.55
859	CTL0872	DNA helicase [Chlamydia trachomatis 434/Bu]	72751.2	230	55	61.99
808	CTL0820	dihydrolipoamide dehydrogenase [Chlamydia trachomatis 434/Bu]	49477	219	44	82.15	435
877	CTL0890	SSU ribosomal protein S4P [Chlamydia trachomatis 434/Bu]	23659.8	220	49	66.99
54	CTL0045	conserved hypothetical protein [Chlamydia trachomatis 434/Bu]	19857.5	137	31	54.34
112	CTL0103	putative lipoprotein [Chlamydia trachomatis 434/Bu]	23966.8	88	17	53.85
349	CTL0347	GTP-binding protein [Chlamydia trachomatis 434/Bu]	39989.9	175	45	61.75
369	CTL0367	oligoendopeptidase F [Chlamydia trachomatis 434/Bu]	69030.2	279	57	53.29	704
360	CTL0358	conserved hypothetical protein [Chlamydia trachomatis 434/Bu]	34188	169	37	64.77
130	CTL0121	translation elongation factor P [Chlamydia trachomatis 434/Bu]	20190	97	22	47.19
250	CTL0247	putative membrane protein [Chlamydia trachomatis 434/Bu]	44977.6	126	35	37.66
332	CTL0331	DNA polymerase III_ beta chain [Chlamydia trachomatis 434/Bu]	46529.5	211	48	66.35
541	CTL0546	superoxide dismutase [Chlamydia trachomatis 434/Bu]	23395.8	138	26	71.84
375	CTL0373	inclusion membrane protein G [Chlamydia trachomatis 434/Bu]	17540.2	60	10	53.89
872	CTL0885	conserved hypothetical protein [Chlamydia trachomatis 434/Bu]	92625.2	422	85	54.93
256	CTL0254	polymorphic outer membrane protein [Chlamydia trachomatis 434/Bu]	95518.3	419	100	48.18
175	CTL0166	CDP-diacylglycerol--glycerol-3-phosphate 3-phosphatidyltransferase [Chlamydia trachomatis 434/Bu]	22753.1	111	25	45.05
498	CTL0503	inner membrane protein [Chlamydia trachomatis 434/Bu]	88023.9	378	92	53.62
215	CTL0207	LSU ribosomal protein L20P [Chlamydia trachomatis 434/Bu]	13936.3	60	13	48.78
769	CTL0780	LSU ribosomal protein L14P [Chlamydia trachomatis 434/Bu]	13442.6	62	15	40.98
508	CTL0513	DNA polymerase III_ epsilon chain [Chlamydia trachomatis 434/Bu]	26559.2	137	35	68.97
177	CTL0168	LSU ribosomal protein L25 [Chlamydia trachomatis 434/Bu]	20425	77	29	57.3
119	CTL0110	preprotein translocase [Chlamydia trachomatis 434/Bu]	12814.3	53	12	50.88
343	CTL0341	LSU ribosomal protein L28P [Chlamydia trachomatis 434/Bu]	10145.3	30	6	24.72
56	CTL0047	uridylate kinase [Chlamydia trachomatis 434/Bu]	26163.2	144	36	72.24
744	CTL0755	exported protease IV [Chlamydia trachomatis 434/Bu]	35771.3	201	37	66.77
150	CTL0141	inorganic pyrophosphatase [Chlamydia trachomatis 434/Bu]	23390.8	106	27	71.77
280	CTL0278	bacterial peptide chain release factor 1 [Chlamydia trachomatis 434/Bu]	40022.2	184	44	69.92	709
777	CTL0788	LSU ribosomal protein L23P [Chlamydia trachomatis 434/Bu]	12223.5	83	16	63.06
869	CTL0882	putative membrane protein [Chlamydia trachomatis 434/Bu]	27913.3	118	29	52.63
409	CTL0407	lipoprotein release ATP-binding component [Chlamydia trachomatis 434/Bu]	25027.9	128	31	65.78
400	CTL0398	conserved hypothetical protein [Chlamydia trachomatis 434/Bu]	31497.2	128	28	77.14
221	CTL0213	Cell division protein [Chlamydia trachomatis 434/Bu]	101816	428	99	64.4
153	CTL0144	1-acyl-sn-glycerol-3-phosphate acyltransferase [Chlamydia trachomatis 434/Bu]	29187.1	73	15	48.22
402	CTL0400	serine-threonine-protein kinase [Chlamydia trachomatis 434/Bu]	69637.9	198	45	44.63
251	CTL0248	polymorphic outer membrane protein [Chlamydia trachomatis 434/Bu]	104711	390	78	63.52
45	CTL0036	conserved hypothetical protein [Chlamydia trachomatis 434/Bu]	16465	91	21	73.83
475	CTL0480	candidate inclusion membrane protein [Chlamydia trachomatis 434/Bu]	20777.1	85	19	57.65
87	CTL0078	Cell shape determining protein [Chlamydia trachomatis 434/Bu]	39510.5	98	23	39.07
449	CTL0455	conserved hypothetical protein [Chlamydia trachomatis 434/Bu]	28263.4	52	7	27.71
484	CTL0489	3-oxoacyl-[acyl-carrier protein] reductase [Chlamydia trachomatis 434/Bu]	26035.8	179	39	79.44
542	CTL0547	phosphoglucomutase [Chlamydia trachomatis 434/Bu]	67411.1	246	59	57
476	CTL0481	candidate inclusion membrane protein [Chlamydia trachomatis 434/Bu]	23534.5	113	23	45.58
166	CTL0156	putative exported protein [Chlamydia trachomatis 434/Bu]	19063.2	44	7	62.05
492	CTL0497	pyruvate dehydrogenase E1 component alpha subunit [Chlamydia trachomatis 434/Bu]	37203.9	121	33	48.24
202	CTL0194	succinyl-CoA synthetase alpha chain [Chlamydia trachomatis 434/Bu]	30239	145	27	63.57
79	CTL0070	preprotein translocase subunit [Chlamydia trachomatis 434/Bu]	110403	467	105	66.56
827	CTL0839	type III secretion chaperone (low calcium response protein H) [Chlamydia trachomatis 434/Bu]	26053	82	17	53.45
170	CTL0160	DNA mismatch repair protein [Chlamydia trachomatis 434/Bu]	92130.9	289	74	63.78
622	CTL0630	malate dehydrogenase [Chlamydia trachomatis 434/Bu]	35560.7	162	30	68.71
196	CTL0188	glucosamine--fructose-6-phosphate aminotransferase [Chlamydia trachomatis 434/Bu]	67471.5	207	53	53.3
86	CTL0077	putative helicase [Chlamydia trachomatis 434/Bu]	133190	454	110	53.48
554	CTL0560	V-type ATP synthase alpha chain [Chlamydia trachomatis 434/Bu]	65495	267	68	62.44
92	CTL0083	glycerol-3-phosphate dehydrogenase [NAD(P)+] [Chlamydia trachomatis 434/Bu]	36229.1	99	22	44.91
812	CTL0824	type III secretion system protein [Chlamydia trachomatis 434/Bu]	24767.5	92	28	69.51
295	CTL0294	deoxycytidine triphosphate deaminase [Chlamydia trachomatis 434/Bu]	21384.5	74	12	48.42
148	CTL0139	3-oxoacyl-[acyl-carrier-protein] synthase [Chlamydia trachomatis 434/Bu]	44874.2	134	31	55.98
154	CTL0145	2-acylglycerophosphoethanolamine acyltransferase [Chlamydia trachomatis 434/Bu]	59393.3	203	48	59.03
186	CTL0177	ribonuclease E [Chlamydia trachomatis 434/Bu]	59365.5	262	59	58.2
759	CTL0770	SSU ribosomal protein S11P [Chlamydia trachomatis 434/Bu]	13822	58	16	62.12
611	CTL0618	dihydrodipicolinate reductase [Chlamydia trachomatis 434/Bu]	27789	106	28	60.08
49	CTL0040	conserved hypothetical protein [Chlamydia trachomatis 434/Bu]	31030.4	91	23	36.04
33	CTL0024	2-dehydro-3-deoxyphosphooctonate aldolase [Chlamydia trachomatis 434/Bu]	29645.1	159	44	91.45	841
832	CTL0844	threonyl-tRNA synthetase [Chlamydia trachomatis 434/Bu]	72630	368	89	59.69
775	CTL0786	SSU ribosomal protein S19P [Chlamydia trachomatis 434/Bu]	10233.1	85	22	56.82
312	CTL0311	dihydrolipoamide succinyltransferase component (E2) of 2-oxoglutarate dehydrogenase complex [Chlamydia trachomatis 434/Bu]	40344.3	163	37	46.58
576	CTL0583A	exodeoxyribonuclease VII small subunit [Chlamydia trachomatis 434/Bu]	8357.58	42	6	59.72
286	CTL0284	ribonuclease HII [Chlamydia trachomatis 434/Bu]	23974.7	106	27	51.15
490	CTL0495	UDP-3-O-[3-hydroxymyristoyl] glucosamine N-acyltransferase [Chlamydia trachomatis 434/Bu]	38403.1	214	39	49.44
66	CTL0057	putative chromosome partitioning protein [Chlamydia trachomatis 434/Bu]	31523.7	159	38	70.82	451 796
159	CTL0150	lysyl-tRNA synthetase [Chlamydia trachomatis 434/Bu]	60076.2	194	38	51.71	1288
322	CTL0321	ADP_ATP carrier protein [Chlamydia trachomatis 434/Bu]	58099.5	196	49	35.23
485	CTL0490	malonyl-CoA-[acyl-carrier-protein] transacylase [Chlamydia trachomatis 434/Bu]	33488.8	93	24	50
661	CTL0671	polymorphic outer membrane protein [Chlamydia trachomatis 434/Bu]	187044	522	118	45.43
274	CTL0272	conserved hypothetical protein [Chlamydia trachomatis 434/Bu]	47726.3	212	53	63.05
276	CTL0274	isoleucyl-tRNA synthetase_ mupirocin resistant [Chlamydia trachomatis 434/Bu]	118804	336	95	52.99
691	CTL0701	cysteine-rich membrane protein [Chlamydia trachomatis 434/Bu]	15832.4	96	20	54
486	CTL0491	3-oxoacyl-[acyl-carrier-protein] synthase III [Chlamydia trachomatis 434/Bu]	35326.6	147	32	66.36
883	CTL0897	conserved hypothetical protein [Chlamydia trachomatis 434/Bu]	60901.3	272	57	61.25
829	CTL0841	putative type III secretion system membrane protein [Chlamydia trachomatis 434/Bu]	50321.3	222	48	51.75
386	CTL0384	putative ABC-membrane transport protein_ inner membrane component [Chlamydia trachomatis 434/Bu]	23602.2	85	19	64.95
431	CTL0437	glucose-6-phosphate 1-dehydrogenase [Chlamydia trachomatis 434/Bu]	58596.8	244	65	64.89
114	CTL0105	conserved hyporthetical protein [Chlamydia trachomatis 434/Bu]	16507.8	113	28	63.33
232	CTL0224	methionine aminopeptidase [Chlamydia trachomatis 434/Bu]	32640.8	94	21	49.83
493	CTL0498	pyruvate dehydrogenase E1 component beta subunit [Chlamydia trachomatis 434/Bu]	36168	128	30	50.3
600	CTL0606	preprotein translocase [Chlamydia trachomatis 434/Bu]	11088	47	7	64.71
62	CTL0053	conserved hypothetical protein [Chlamydia trachomatis 434/Bu]	53945.5	183	39	52.17
495	CTL0500	glycogen phosphorylase [Chlamydia trachomatis 434/Bu]	92767.1	347	85	67.81
706	CTL0716	Translocated actin-recruiting phosphoprotein [Chlamydia trachomatis 434/Bu]	103252	446	82	58.61
674	CTL0684	conserved hypothetical protein [Chlamydia trachomatis 434/Bu]	70065.8	222	50	52.98
11	CTL0002	Na(+)-translocating NADH-quinone reductase subunit A [Chlamydia trachomatis 434/Bu]	51757.2	132	33	49.89	695
282	CTL0280	signal recognition particle_ subunit FFH/SRP54 [Chlamydia trachomatis 434/Bu]	49704.9	242	55	76.56
754	CTL0765	conserved hypothetical protein [Chlamydia trachomatis 434/Bu]	17709.1	129	31	74.5
321	CTL0320	GTP-binding protein [Chlamydia trachomatis 434/Bu]	67408.3	158	40	51.83
401	CTL0399	putative membrane protein [Chlamydia trachomatis 434/Bu]	31355.4	157	40	75.35
308	CTL0307	conserved hypothetical protein [Chlamydia trachomatis 434/Bu]	60545.6	193	51	59.68
678	CTL0688	conserved hypothetical protein [Chlamydia trachomatis 434/Bu]	39227.2	233	59	75.08
82	CTL0073	polyA polymerase [Chlamydia trachomatis 434/Bu]	46553	117	26	49.02
521	CTL0526	conserved hypothetical protein [Chlamydia trachomatis 434/Bu]	15607.1	71	15	51.8
356	CTL0354	thioredoxin reductase [Chlamydia trachomatis 434/Bu]	37867.6	180	42	60.97
289	CTL0287	methionyl-tRNA synthetase [Chlamydia trachomatis 434/Bu]	62749.5	214	55	60.36
794	CTL0805	histidyl-tRNA synthetase [Chlamydia trachomatis 434/Bu]	49092.9	197	49	77.1
273	CTL0271	conserved hypothetical protein [Chlamydia trachomatis 434/Bu]	26736.5	66	13	50.41
634	CTL0643	conserved hypothetical protein [Chlamydia trachomatis 434/Bu]	77101.3	187	39	40.81
195	CTL0187	phosphoglucosamine mutase [Chlamydia trachomatis 434/Bu]	49288	244	58	65.5	823
69	CTL0060	conserved hypothetical protein [Chlamydia trachomatis 434/Bu]	25176.1	181	40	75.45
704	CTL0714	arginyl-tRNA synthetase [Chlamydia trachomatis 434/Bu]	63029.3	268	57	56.31	369
73	CTL0064	conserved hypothetical protein [Chlamydia trachomatis 434/Bu]	44310	161	34	68.34
277	CTL0275	signal peptidase I [Chlamydia trachomatis 434/Bu]	71534.5	254	59	54.3
128	CTL0119	transketolase [Chlamydia trachomatis 434/Bu]	73164.3	171	33	41.44
555	CTL0561	conserved hypothetical protein [Chlamydia trachomatis 434/Bu]	32128.5	186	39	66.92
467	CTL0473	putative exported protein [Chlamydia trachomatis 434/Bu]	33080.2	74	22	31.21
509	CTL0514	conserved hypothetical protein [Chlamydia trachomatis 434/Bu]	28754.2	133	33	73.83
107	CTL0098	seryl-tRNA synthetase [Chlamydia trachomatis 434/Bu]	48405.6	130	35	37.38
681	CTL0691	serine hydroxymethyltransferase [Chlamydia trachomatis 434/Bu]	54249.5	159	39	55.33
306	CTL0305	conserved hypothetical protein [Chlamydia trachomatis 434/Bu]	50785.8	158	38	55.71
784	CTL0795	UDP-3-O-[3-hydroxymyristoyl] N-acetylglucosamine deacetylase [Chlamydia trachomatis 434/Bu]	31297.8	69	15	50
288	CTL0286	conserved hypothetical protein [Chlamydia trachomatis 434/Bu]	11680.1	34	8	65
432	CTL0438	6-phosphogluconolactonase [Chlamydia trachomatis 434/Bu]	29005.4	130	37	80.86
307	CTL0306	conserved hypothetical protein [Chlamydia trachomatis 434/Bu]	58927.7	146	40	45.77
752	CTL0763	holliday junction DNA helicase [Chlamydia trachomatis 434/Bu]	22222.1	90	20	54.5
782	CTL0793	acyl-[acyl-carrier-protein]--UDP-N-acetylglucos amine O-acyltransferase [Chlamydia trachomatis 434/Bu]	30724.2	105	31	61.43
379	CTL0377	translation elongation factor P [Chlamydia trachomatis 434/Bu]	20528.8	92	24	83.24
787	CTL0798	DNA polymerase III_ epsilon chain [Chlamydia trachomatis 434/Bu]	28959.6	104	32	60.8	27
455	CTL0461	leucyl-tRNA synthetase [Chlamydia trachomatis 434/Bu]	92846	228	57	44.81
387	CTL0385	ABC transporter_ ATP-binding component [Chlamydia trachomatis 434/Bu]	25536.5	71	19	60.09
609	CTL0616	aspartokinase [Chlamydia trachomatis 434/Bu]	47553.2	107	22	48.72
410	CTL0408	MAC/perforin family protein [Chlamydia trachomatis 434/Bu]	90870.8	286	64	50.86
269	CTL0267	putative integral membrane protein [Chlamydia trachomatis 434/Bu]	29972.6	63	18	52.27
608	CTL0615	dihydrodipicolinate synthase [Chlamydia trachomatis 434/Bu]	31262.3	85	19	46.5	123
668	CTL0678	putative inner membrane protein [Chlamydia trachomatis 434/Bu]	25761.8	112	26	28.76
88	CTL0079	phosphoenolpyruvate carboxykinase (GTP) [Chlamydia trachomatis 434/Bu]	66116.8	228	62	65.61
857	CTL0870	conserved hypothetical protein [Chlamydia trachomatis 434/Bu]	8896.14	52	12	100
296	CTL0295	conserved hypothetical protein [Chlamydia trachomatis 434/Bu]	5675.49	45	14	100
536	CTL0541	putative membrane protein [Chlamydia trachomatis 434/Bu]	41810.8	143	44	52.23
216	CTL0208	phenylalanyl-tRNA synthetase alpha chain [Chlamydia trachomatis 434/Bu]	38677.3	115	34	59.36
657	CTL0667	polyA polymerase [Chlamydia trachomatis 434/Bu]	49446.3	129	30	49.41
646	CTL0656	carbohydrate isomerase [Chlamydia trachomatis 434/Bu]	36020	116	40	66.46
639	CTL0648	conserved hypothetical protein [Chlamydia trachomatis 434/Bu]	41294.9	85	22	53.72
456	CTL0462	glutamate-1-semialdehyde 2_1-aminomutase [Chlamydia trachomatis 434/Bu]	45940	166	48	50
675	CTL0685	conserved hypothetical protein [Chlamydia trachomatis 434/Bu]	41371.8	94	26	55.28
553	CTL0559	V-type sodium ATP synthase subunit B [Chlamydia trachomatis 434/Bu]	48645.3	196	42	51.83
709	CTL0719	bacterial peptide chain release factor 2 [Chlamydia trachomatis 434/Bu]	42402.1	195	49	58.97	280
240	CTL0233	putative exported protease [Chlamydia trachomatis 434/Bu]	67280.8	190	51	55.07
512	CTL0517	acetyl-coenzyme A carboxylase carboxyl transferase subunit alpha [Chlamydia trachomatis 434/Bu]	36374	127	28	48.77
757	CTL0768	LSU ribosomal protein L17P [Chlamydia trachomatis 434/Bu]	16152	91	21	55.32
766	CTL0777	SSU ribosomal protein S8P [Chlamydia trachomatis 434/Bu]	15069.9	29	7	39.1
458	CTL0464	conserved hypothetical protein [Chlamydia trachomatis 434/Bu]	17081.5	58	14	35.81
149	CTL0140	conserved hypothetical protein [Chlamydia trachomatis 434/Bu]	17373.7	100	31	86.67
809	CTL0821	lipoic acid synthetase [Chlamydia trachomatis 434/Bu]	34694.7	121	27	45.66
328	CTL0327	1-deoxy-D-xylulose 5-phosphate reductoisomerase [Chlamydia trachomatis 434/Bu]	41758.5	94	23	44.06
207	CTL0199	ribonucleoside-diphosphate reductase alpha chain [Chlamydia trachomatis 434/Bu]	119414	464	126	53.58
800	CTL0811	sigma regulatory factor-histidine kinase [Chlamydia trachomatis 434/Bu]	16424.1	67	19	81.51
320	CTL0319	6-phosphogluconate dehydrogenase [Chlamydia trachomatis 434/Bu]	52619.4	145	40	59.58
434	CTL0440	thymidylate kinase [Chlamydia trachomatis 434/Bu]	22457.1	97	22	46.8
376	CTL0374	inclusion membrane protein A [Chlamydia trachomatis 434/Bu]	27488.8	116	36	78.46
225	CTL0217	conserved hypothetical protein [Chlamydia trachomatis 434/Bu]	7991.81	34	7	100
279	CTL0277	LSU ribosomal protein L31P [Chlamydia trachomatis 434/Bu]	12188	30	6	51.85
876	CTL0889	endonuclease IV [Chlamydia trachomatis 434/Bu]	31648.4	67	18	32.29
879	CTL0892	dimethylallyltransferase [Chlamydia trachomatis 434/Bu]	32524.2	71	22	51.2	874
205	CTL0197	DNA recombination protein [Chlamydia trachomatis 434/Bu]	48522.5	188	41	44.26
695	CTL0705	glutamyl-tRNA synthetase [Chlamydia trachomatis 434/Bu]	58563.1	181	52	59.49	11
132	CTL0123	conserved hypothetical protein [Chlamydia trachomatis 434/Bu]	32716.7	83	17	54.83
823	CTL0835	general secretion pathway protein D [Chlamydia trachomatis 434/Bu]	83767.7	246	63	58.29	195
67	CTL0058	ABC transport protein_ ATPase component [Chlamydia trachomatis 434/Bu]	31012.1	91	22	34.78
404	CTL0402	putative integral membrane protein [Chlamydia trachomatis 434/Bu]	162274	640	164	55.56
594	CTL0600	Ribonuclease Z [Chlamydia trachomatis 434/Bu]	34662.5	201	50	84.87
845	CTL0859	thiol:disulfide interchange protein [Chlamydia trachomatis 434/Bu]	76171.4	152	42	34.39
856	CTL0869	conserved hypothetical protein [Chlamydia trachomatis 434/Bu]	23277.8	90	22	56.46
881	CTL0894	transcriptional regulatory protein [Chlamydia trachomatis 434/Bu]	25835	66	23	34.8
751	CTL0762	nucleoside diphosphate kinase [Chlamydia trachomatis 434/Bu]	15264.6	76	20	72.34
429	CTL0435	CTP synthase [Chlamydia trachomatis 434/Bu]	60189.5	129	33	34.69
732	CTL0743	putative exported protein [Chlamydia trachomatis 434/Bu]	24845.8	71	21	56.68
190	CTL0182	Fatty acid/phospholipid synthase [Chlamydia trachomatis 434/Bu]	34438.6	101	31	65.42
398	CTL0396	protein translocase [Chlamydia trachomatis 434/Bu]	16791	46	17	61.49
659	CTL0669	polymorphic outer membrane protein [Chlamydia trachomatis 434/Bu]	105625	398	101	58.36
801	CTL0812	conserved hypothetical protein [Chlamydia trachomatis 434/Bu]	15803.7	23	7	46.81
252	CTL0249	polymorphic outer membrane protein [Chlamydia trachomatis 434/Bu]	112539	332	86	53.97
834	CTL0846	virulence plasmid protein pGP6-D-related protein [Chlamydia trachomatis 434/Bu]	30733.2	120	39	77.19
529	CTL0534	glycine cleavage system H protein [Chlamydia trachomatis 434/Bu]	13146.9	24	8	36.75
535	CTL0540	candidate inclusion membrane protein [Chlamydia trachomatis 434/Bu]	63512.2	206	50	44.86
80	CTL0071	conserved hypothetical protein [Chlamydia trachomatis 434/Bu]	20482.8	88	20	62.29
143	CTL0134	anti-sigma F factor antagonist [Chlamydia trachomatis 434/Bu]	12411.7	70	20	61.82
748	CTL0759	replicative DNA helicase [Chlamydia trachomatis 434/Bu]	53366.3	163	51	68.64
698	CTL0708a	protein translocase (secFG fusion protein) [Chlamydia trachomatis 434/Bu]	156503	502	136	47.14
8	pL2-08	Plasmid protein	28307.4	127	34	56.68
864	CTL0877	2-amino-4-hydroxy-6-hydroxymethyldihydropteridi ne pyrophosphokinase [Chlamydia trachomatis 434/Bu]	50262.6	140	40	51.33
451	CTL0457	pyrophosphate--fructose 6-phosphate 1-phosphotransferase [Chlamydia trachomatis 434/Bu]	61986.1	148	43	51.36	66 796
833	CTL0845	Chromosome partitioning ATPase (ParA family) [Chlamydia trachomatis 434/Bu]	28208.5	85	18	47.06
21	CTL0012	putative oxidoreductase [Chlamydia trachomatis 434/Bu]	37055.5	184	41	69.16
828	CTL0840	conserved hypothetical protein [Chlamydia trachomatis 434/Bu]	13291.3	94	22	83.19
208	CTL0200	ribonucleoside-diphosphate reductase beta chain [Chlamydia trachomatis 434/Bu]	40504.5	152	39	60.12
453	CTL0459	pyrophosphate--fructose 6-phosphate 1-phosphotransferase [Chlamydia trachomatis 434/Bu]	61185.5	111	31	38.32
185	CTL0176	glycerol-3-phosphate acyltransferase [Chlamydia trachomatis 434/Bu]	38125	132	31	51.05
867	CTL0880	putative integral membrane protein [Chlamydia trachomatis 434/Bu]	49922.5	194	50	63.17
118	CTL0109	Na(+)-translocating NADH-quinone reductase subunit F [Chlamydia trachomatis 434/Bu]	48518.2	120	31	47.1
129	CTL0120	AMP nucleosidase [Chlamydia trachomatis 434/Bu]	32033.8	82	18	53.29
417	CTL0423	tryptophan synthase beta chain [Chlamydia trachomatis 434/Bu]	42617.8	106	33	52.04
625	CTL0634	putative nucleotide-binding protein [Chlamydia trachomatis 434/Bu]	50818.6	128	28	57.72
764	CTL0775	LSU ribosomal protein L18P [Chlamydia trachomatis 434/Bu]	13378.7	53	12	50.41
798	CTL0809	putative exported protein [Chlamydia trachomatis 434/Bu]	36307.1	91	26	56.29
245	CTL0238	conserved hypothetical protein [Chlamydia trachomatis 434/Bu]	53613.5	183	40	57.88
440	CTL0446	magnesium transport protein [Chlamydia trachomatis 434/Bu]	51411.3	142	36	49.36
515	CTL0520	N-acetylmuramoyl-L-alanine amidase [Chlamydia trachomatis 434/Bu]	28690.5	116	29	55.6
647	CTL0657	lipoamide acyltransferase component (E2) of branched-chain alpha-keto acid dehydrogenase complex [Chlamydia trachomatis 434/Bu]	42534.9	109	32	66.49
108	CTL0099	Riboflavin biosynthesis protein (diaminohydroxyphosphoribosylaminopyrimidine deaminase) [Chlamydia trachomatis 434/Bu]	41104.4	122	40	54.4
522	CTL0527	Chromosomal replication initiation protein [Chlamydia trachomatis 434/Bu]	51348.4	133	31	55.16
204	CTL0196	metalloprotease-insulinase [Chlamydia trachomatis 434/Bu]	109245	251	65	39.32
727	CTL0738	putative DNA methyltransferase [Chlamydia trachomatis 434/Bu]	19174.4	61	13	51.76
64	CTL0055	conserved hypothetical protein [Chlamydia trachomatis 434/Bu]	44582.9	107	25	51.65
841	CTL0853	conserved hypothetical protein [Chlamydia trachomatis 434/Bu]	109092	228	62	49.16	33
556	CTL0562	V-type ATP synthase subunit E [Chlamydia trachomatis 434/Bu]	22946.1	86	22	70.67
497	CTL0501	Chromosomal replication initiation protein [Chlamydia trachomatis 434/Bu]	51928.6	177	49	64.47
405	CTL0403	FAD-dependent monooxygenase [Chlamydia trachomatis 434/Bu]	57858.7	90	26	36.29
123	CTL0114	protoporphyrinogen oxidase [Chlamydia trachomatis 434/Bu]	47236.5	95	23	42.92	608
796	CTL0807	DNA polymerase III alpha subunit [Chlamydia trachomatis 434/Bu]	139474	429	124	63.06	66 451

## Sheet: S1e. EB-Biol (1), Tech (2)
EBs - Biological replicate 1, technical replicate 2
Protein Key	CTL No.	Protein description	Protein average mass (Da)	Matched product ions	Number of matched peptides	Protein sequence coverage (%)	protein.Key_ForHomologs
562	CTL0568	LSU ribosomal protein L12P (L7/L12) [Chlamydia trachomatis 434/Bu]	13570.7	196	27	78.46
483	CTL0488	acyl carrier protein [Chlamydia trachomatis 434/Bu]	8701.65	171	23	98.7
755	CTL0766	conserved hypothetical protein [Chlamydia trachomatis 434/Bu]	32033.8	295	39	62.15
367	CTL0365	chaperonin GroEL [Chlamydia trachomatis 434/Bu]	58091	1566	223	75.37
853	CTL0866	thioredoxin peroxidase [Chlamydia trachomatis 434/Bu]	21716.7	300	65	92.31
792	CTL0803	peptidyl-prolyl cis-trans isomerase [Chlamydia trachomatis 434/Bu]	26648.4	513	75	79.01
643	CTL0652	chaperone protein [Chlamydia trachomatis 434/Bu]	70843.3	1479	208	77.42
850	CTL0863	peptidoglycan-associated lipoprotein [Chlamydia trachomatis 434/Bu]	21532.3	224	28	83.51
861	CTL0874	conserved hypothetical protein [Chlamydia trachomatis 434/Bu]	26833.4	379	47	87.88	580
368	CTL0366	10 kDa chaperonin GroES [Chlamydia trachomatis 434/Bu]	11168.8	232	47	67.65
654	CTL0664	dnaK suppressor protein [Chlamydia trachomatis 434/Bu]	13937.8	172	29	86.29
324	CTL0323	ABC transport protein_ solute binding component [Chlamydia trachomatis 434/Bu]	37063.3	697	103	74.85
59	CTL0050	major outer membrane protein [Chlamydia trachomatis 434/Bu]	42550.3	857	112	85.53
42	CTL0033	phosphopeptide binding protein (predicted to be a TTSS protein) [Chlamydia trachomatis 434/Bu]	89739.2	962	137	76.6
874	CTL0887	putative exported protein [Chlamydia trachomatis 434/Bu]	48476.8	694	107	90.07
692	CTL0702	60kD cysteine-rich outer membrane protein [Chlamydia trachomatis 434/Bu]	59452.2	917	133	71.79
259	CTL0257	glutamyl-tRNA(Gln) amidotransferase subunit C [Chlamydia trachomatis 434/Bu]	11073.6	88	13	48
589	CTL0595	heat shock chaperone protein [Chlamydia trachomatis 434/Bu]	41916.5	465	78	72.96
3	pL2-05	B0BCM1_CHLT2 Putative uncharacterized protein;	27922.8	315	38	94.7
838	CTL0850	enolase [Chlamydia trachomatis 434/Bu]	45433.7	524	76	60.14
489	CTL0494	Outer membrane protein [Chlamydia trachomatis 434/Bu]	19445.1	280	41	87.28
57	CTL0048	translation elongation factor TS [Chlamydia trachomatis 434/Bu]	30953.4	503	70	93.97
772	CTL0783	LSU ribosomal protein L16P [Chlamydia trachomatis 434/Bu]	15774.6	107	17	50.72
773	CTL0784	SSU ribosomal protein S3P [Chlamydia trachomatis 434/Bu]	24343.5	273	48	67.86
168	CTL0158	hypothetical protein [Chlamydia trachomatis 434/Bu]	18416.1	167	19	44.51
27	CTL0018	recombinase A [Chlamydia trachomatis 434/Bu]	37818.4	405	65	75.85
146	CTL0137	conserved hypothetical protein [Chlamydia trachomatis 434/Bu]	64095.4	611	107	81.61
539	CTL0544	deoxyuridine 5'-triphosphate nucleotidohydrolase [Chlamydia trachomatis 434/Bu]	15337.5	119	14	67.59
830	CTL0842	putative type III secretion system protein [Chlamydia trachomatis 434/Bu]	44065.8	489	69	79.5
686	CTL0696	translation elongation factor G [Chlamydia trachomatis 434/Bu]	76492.8	942	163	90.92
642	CTL0651	HSP-70 Cofactor [Chlamydia trachomatis 434/Bu]	21668.3	235	36	84.74
810	CTL0822	type III secretion system protein_ membrane component [Chlamydia trachomatis 434/Bu]	35511.8	390	68	72
43	CTL0034	conserved hypothetical protein [Chlamydia trachomatis 434/Bu]	9325.69	203	32	84.34
667	CTL0677	LSU ribosomal protein L21P [Chlamydia trachomatis 434/Bu]	12163	170	31	67.29
707	CTL0717	conserved hypothetical protein [Chlamydia trachomatis 434/Bu]	26532.1	132	26	59.24
568	CTL0574	translation elongation factor Tu [Chlamydia trachomatis 434/Bu]	43308.8	769	126	77.66
203	CTL0195	serine protease [Chlamydia trachomatis 434/Bu]	53270.2	675	126	65.59
685	CTL0695	SSU ribosomal protein S10P [Chlamydia trachomatis 434/Bu]	11869	110	31	60.95
645	CTL0655	conserved hypothetical protein [Chlamydia trachomatis 434/Bu]	29551.8	402	57	70.08
500	CTL0505	putative lipoprotein [Chlamydia trachomatis 434/Bu]	24040.5	155	25	61.86
601	CTL0607	peptide deformylase [Chlamydia trachomatis 434/Bu]	20522.8	145	22	71.82
37	CTL0028	conserved hypothetical protein [Chlamydia trachomatis 434/Bu]	8783.35	158	28	80.77
280	CTL0278	bacterial peptide chain release factor 1 [Chlamydia trachomatis 434/Bu]	40022.2	312	52	86.63
507	CTL0512	conserved hypothetical protein [Chlamydia trachomatis 434/Bu]	18875.6	219	36	66.26
835	CTL0847	conserved hypothetical protein [Chlamydia trachomatis 434/Bu]	21142.5	501	68	87.43
223	CTL0215	SSU ribosomal protein S15P [Chlamydia trachomatis 434/Bu]	10400	129	20	49.44
582	CTL0589	conserved hypothetical protein [Chlamydia trachomatis 434/Bu]	10537.3	78	10	63.54
158	CTL0149	protein disulfide isomerase [Chlamydia trachomatis 434/Bu]	18586.5	144	27	68.29
69	CTL0060	conserved hypothetical protein [Chlamydia trachomatis 434/Bu]	25176.1	181	31	62.5
758	CTL0769	DNA-directed RNA polymerase alpha chain [Chlamydia trachomatis 434/Bu]	41810.4	360	62	61.54
563	CTL0569	LSU ribosomal protein L10P [Chlamydia trachomatis 434/Bu]	18874.7	110	19	78.49
179	CTL0170	SSU ribosomal protein S6P [Chlamydia trachomatis 434/Bu]	12906.9	96	24	61.61
565	CTL0571	LSU ribosomal protein L11P [Chlamydia trachomatis 434/Bu]	15053.8	161	35	85.82
560	CTL0566	DNA-directed RNA polymerase beta-prime chain [Chlamydia trachomatis 434/Bu]	154814	1322	220	69.48
181	CTL0172	LSU ribosomal protein L9 [Chlamydia trachomatis 434/Bu]	18437.2	168	36	72.46
533	CTL0538	ATP-dependent Clp protease [Chlamydia trachomatis 434/Bu]	95238.6	836	145	64.64	370
63	CTL0054	ABC transporter ATP-binding protein [Chlamydia trachomatis 434/Bu]	28449.6	221	34	81.18
494	CTL0499	dihydrolipoamide acetyltransferase component of pyruvate dehydrogenase complex [Chlamydia trachomatis 434/Bu]	46399.9	193	35	47.32
58	CTL0049	SSU ribosomal protein S2 [Chlamydia trachomatis 434/Bu]	31220.4	360	74	77.3
85	CTL0076	trigger factor (chaperone) [Chlamydia trachomatis 434/Bu]	50097.9	475	88	71.72	695
221	CTL0213	Cell division protein [Chlamydia trachomatis 434/Bu]	101816	583	99	60.46
46	CTL0037	conserved hypothetical protein [Chlamydia trachomatis 434/Bu]	24443.6	220	35	91.93
564	CTL0570	LSU ribosomal protein L1P [Chlamydia trachomatis 434/Bu]	24741.8	289	56	68.53
191	CTL0183	polymorphic outer membrane protein [Chlamydia trachomatis 434/Bu]	160521	1241	202	72.48
789	CTL0800	conserved hypothetical protein [Chlamydia trachomatis 434/Bu]	27480.5	317	52	74.37
762	CTL0773	LSU ribosomal protein L15P [Chlamydia trachomatis 434/Bu]	16113.7	161	26	47.92
566	CTL0572	transcription antitermination protein [Chlamydia trachomatis 434/Bu]	20759.9	210	45	88.46
461	CTL0467	fructose-bisphosphate aldolase [Chlamydia trachomatis 434/Bu]	38020.4	324	50	73.85
561	CTL0567	DNA-directed RNA polymerase beta chain [Chlamydia trachomatis 434/Bu]	140058	1149	195	63.82
370	CTL0368	chaperone-protease ClpB [Chlamydia trachomatis 434/Bu]	96630.5	668	131	65.63	533
559	CTL0565	transaldolase [Chlamydia trachomatis 434/Bu]	36160.8	375	65	79.51
257	CTL0255	conserved hypothetical protein [Chlamydia trachomatis 434/Bu]	65820	593	111	77.63
346	CTL0344	low calcium response protein E (TTSS effector protein) [Chlamydia trachomatis 434/Bu]	45195.4	307	46	79.57
687	CTL0697	SSU ribosomal protein S7P [Chlamydia trachomatis 434/Bu]	17798.9	175	31	70.7
673	CTL0683	anti-sigma F factor antagonist [Chlamydia trachomatis 434/Bu]	12530.2	151	28	96.55
13	CTL0004	Transcription elongation factor [Chlamydia trachomatis 434/Bu]	80996.6	678	131	73.57
514	CTL0519	integration host factor alpha-subunit [Chlamydia trachomatis 434/Bu]	11410.5	229	47	65
141	CTL0132	conserved hypothetical protein [Chlamydia trachomatis 434/Bu]	15081.9	155	18	72.66
710	CTL0720	conserved hypothetical protein [Chlamydia trachomatis 434/Bu]	9736.4	165	24	87.21
660	CTL0670	polymorphic outer membrane protein [Chlamydia trachomatis 434/Bu]	183115	1135	207	59.58	661
627	CTL0636	arginine transport substrate-binding protein [Chlamydia trachomatis 434/Bu]	28570.1	178	26	90.66
260	CTL0258	aspartyl-glutamyl-tRNA(Asn-Gln) amidotransferase subunit A [Chlamydia trachomatis 434/Bu]	53602.4	378	66	67.82
12	CTL0003	conserved hypothetical protein [Chlamydia trachomatis 434/Bu]	16753.9	142	23	72.22
778	CTL0789	LSU ribosomal protein L1E [Chlamydia trachomatis 434/Bu]	24590.3	235	45	68.02
45	CTL0036	conserved hypothetical protein [Chlamydia trachomatis 434/Bu]	16465	99	19	56.38
261	CTL0259	aspartyl/glutamyl-tRNA(Asn/Gln) amidotransferase subunit B [Chlamydia trachomatis 434/Bu]	54964.2	447	79	63.93
680	CTL0690	ATP-dependent Clp protease proteolytic subunit [Chlamydia trachomatis 434/Bu]	21073.5	149	21	54.17
361	CTL0359	enoyl-acyl-carrier protein reductase [Chlamydia trachomatis 434/Bu]	32011.7	238	41	54.03
436	CTL0442	DNA gyrase subunit B [Chlamydia trachomatis 434/Bu]	89761.4	581	115	72.76
130	CTL0121	translation elongation factor P [Chlamydia trachomatis 434/Bu]	20190	109	13	47.19
151	CTL0142	leucine dehydrogenase [Chlamydia trachomatis 434/Bu]	37349.1	198	34	57.51
165	CTL0155	SSU ribosomal protein S14P [Chlamydia trachomatis 434/Bu]	11715.8	50	10	39.6
741	CTL0752	transcription termination factor rho [Chlamydia trachomatis 434/Bu]	51665.6	467	96	73.28
382	CTL0380	LSU ribosomal protein L13P [Chlamydia trachomatis 434/Bu]	16849.9	100	15	50.67
180	CTL0171	SSU ribosomal protein S18 [Chlamydia trachomatis 434/Bu]	9402.08	75	18	49.38
283	CTL0281	SSU ribosomal protein S16P [Chlamydia trachomatis 434/Bu]	13409.6	86	17	51.72
756	CTL0767	glyceraldehyde 3-phosphate dehydrogenase [Chlamydia trachomatis 434/Bu]	36293.7	160	28	46.41
250	CTL0247	putative membrane protein [Chlamydia trachomatis 434/Bu]	44977.6	144	29	46.63
302	CTL0301	putative aminopeptidase [Chlamydia trachomatis 434/Bu]	54185.6	402	94	62.53	300
774	CTL0785	LSU ribosomal protein L22P [Chlamydia trachomatis 434/Bu]	12454.7	169	30	64.86
776	CTL0787	LSU ribosomal protein L2P [Chlamydia trachomatis 434/Bu]	31473.4	234	45	70.07
716	CTL0726	conserved hypothetical protein [Chlamydia trachomatis 434/Bu]	12782.1	44	8	40.37
765	CTL0776	LSU ribosomal protein L6P [Chlamydia trachomatis 434/Bu]	19839.3	143	37	76.5
184	CTL0175	exported insulinase/protease [Chlamydia trachomatis 434/Bu]	108365	533	105	57.32
114	CTL0105	conserved hyporthetical protein [Chlamydia trachomatis 434/Bu]	16507.8	89	16	65.33
100	CTL0091	phosphoglycerate mutase [Chlamydia trachomatis 434/Bu]	25831.8	289	63	86.28	488
355	CTL0353	SSU ribosomal protein S1P [Chlamydia trachomatis 434/Bu]	63473.9	417	64	64.67
470	CTL0476	candidate inclusion membrane protein [Chlamydia trachomatis 434/Bu]	29591.5	294	54	63.43	535
779	CTL0790	LSU ribosomal protein L3P [Chlamydia trachomatis 434/Bu]	23480.4	147	30	67.42
222	CTL0214	polyribonucleotide nucleotidyltransferase [Chlamydia trachomatis 434/Bu]	75402.7	444	86	70.22
91	CTL0082	outer membrane protein B [Chlamydia trachomatis 434/Bu]	37406.5	255	41	73.53
653	CTL0663	transcriptional repressor [Chlamydia trachomatis 434/Bu]	17660.4	111	25	72.73
354	CTL0352	N utilization substance protein A [Chlamydia trachomatis 434/Bu]	48885	452	94	83.41
127	CTL0118	alanyl-tRNA synthetase [Chlamydia trachomatis 434/Bu]	97638.6	551	102	65.03
464	CTL0470	5'-nucleotidase [Chlamydia trachomatis 434/Bu]	31515.8	183	26	65.37
347	CTL0345	low calcium response protein D (predicted to be part of the TTSS apparatus) [Chlamydia trachomatis 434/Bu]	77973.8	466	88	52.68
241	CTL0234	4-hydroxy-3-methylbut-2-enyl diphosphate reductase [Chlamydia trachomatis 434/Bu]	34249.6	180	41	58.96
353	CTL0351	bacterial protein translation initiation factor 2 (IF-2) [Chlamydia trachomatis 434/Bu]	97378.2	487	94	66.07
457	CTL0463	conserved hypothetical protein [Chlamydia trachomatis 434/Bu]	20813.8	77	12	41.27
678	CTL0688	conserved hypothetical protein [Chlamydia trachomatis 434/Bu]	39227.2	263	53	75.68
383	CTL0381	SSU ribosomal protein S9P [Chlamydia trachomatis 434/Bu]	14542	121	19	60.47
866	CTL0879	RNA polymerase sigma factor [Chlamydia trachomatis 434/Bu]	66133.3	394	76	55.17
72	CTL0063	conserved hypothetical protein [Chlamydia trachomatis 434/Bu]	34743.7	207	41	76.09
619	CTL0626	conserved hypothetical protein [Chlamydia trachomatis 434/Bu]	49446.8	259	47	54.3
298	CTL0297	putative exported protein [Chlamydia trachomatis 434/Bu]	29852.1	135	24	63.33
702	CTL0712	cytidylate kinase [Chlamydia trachomatis 434/Bu]	24043.7	155	24	83.8
56	CTL0047	uridylate kinase [Chlamydia trachomatis 434/Bu]	26163.2	146	35	82.86
285	CTL0283	LSU ribosomal protein L19P [Chlamydia trachomatis 434/Bu]	13142.3	158	35	73.55
632	CTL0641	conserved hypothetical protein [Chlamydia trachomatis 434/Bu]	12319.4	130	26	80.18
253	CTL0250	polymorphic outer membrane protein [Chlamydia trachomatis 434/Bu]	107244	708	101	56.13
857	CTL0870	conserved hypothetical protein [Chlamydia trachomatis 434/Bu]	8896.14	73	14	89.87
423	CTL0429	disulfide bond chaperone [Chlamydia trachomatis 434/Bu]	26822.3	127	22	73.53
763	CTL0774	SSU ribosomal protein S5P [Chlamydia trachomatis 434/Bu]	17761.8	113	22	42.42
467	CTL0473	putative exported protein [Chlamydia trachomatis 434/Bu]	33080.2	130	24	35.91
381	CTL0379	biotin carboxylase [Chlamydia trachomatis 434/Bu]	50105.8	289	57	73.09
541	CTL0546	superoxide dismutase [Chlamydia trachomatis 434/Bu]	23395.8	118	17	64.56
592	CTL0598	ATP-dependent protease La [Chlamydia trachomatis 434/Bu]	91949.4	484	96	66.3
55	CTL0046	ribosome recycling factor [Chlamydia trachomatis 434/Bu]	20054.1	125	24	77.65
329	CTL0328	putative protease [Chlamydia trachomatis 434/Bu]	69271.6	325	62	62.2
836	CTL0848	tryptophanyl-tRNA synthetase [Chlamydia trachomatis 434/Bu]	39380.2	227	44	63.01
300	CTL0299	putative type III secretion system chaperone [Chlamydia trachomatis 434/Bu]	18356.2	179	34	77.25	302
319	CTL0318	tyrosyl-tRNA synthetase [Chlamydia trachomatis 434/Bu]	45435.2	272	44	77.91
323	CTL0322	conserved hypothetical protein [Chlamydia trachomatis 434/Bu]	17948	188	35	73.42
793	CTL0804	aspartyl-tRNA synthetase [Chlamydia trachomatis 434/Bu]	66272.2	324	75	66.67
105	CTL0096	cation transporting ATPase [Chlamydia trachomatis 434/Bu]	70483	319	60	45.98
398	CTL0396	protein translocase [Chlamydia trachomatis 434/Bu]	16791	70	12	72.97
148	CTL0139	3-oxoacyl-[acyl-carrier-protein] synthase [Chlamydia trachomatis 434/Bu]	44874.2	229	34	67.22
882	CTL0895	conserved hypothetical protein [Chlamydia trachomatis 434/Bu]	9244.7	50	11	38.1
322	CTL0321	ADP_ATP carrier protein [Chlamydia trachomatis 434/Bu]	58099.5	202	48	30.87
537	CTL0542	PTS-family membrane transport protein IIA component [Chlamydia trachomatis 434/Bu]	25757.6	118	29	68
812	CTL0824	type III secretion system protein [Chlamydia trachomatis 434/Bu]	24767.5	149	30	65.92
254	CTL0251	polymorphic outer membrane protein [Chlamydia trachomatis 434/Bu]	107331	566	110	76.74
373	CTL0371	inclusion membrane protein E [Chlamydia trachomatis 434/Bu]	13594.2	51	9	33.33
407	CTL0405	LSU ribosomal protein L33P [Chlamydia trachomatis 434/Bu]	6285.48	21	1	23.08
50	CTL0041	Type III secretion component_ basal body [Chlamydia trachomatis 434/Bu]	41198	131	27	45.31
295	CTL0294	deoxycytidine triphosphate deaminase [Chlamydia trachomatis 434/Bu]	21384.5	85	17	51.58
268	CTL0266	putative exported protein [Chlamydia trachomatis 434/Bu]	48111.8	277	56	58.37
54	CTL0045	conserved hypothetical protein [Chlamydia trachomatis 434/Bu]	19857.5	158	28	76.3
176	CTL0167	glycogen synthase [Chlamydia trachomatis 434/Bu]	53394.1	210	29	65.19
83	CTL0074	ATP-dependent Clp protease_ ATP-binding component [Chlamydia trachomatis 434/Bu]	46183.4	233	40	67.06
52	CTL0043	Type III secretion structural protein (outer membrane ring) [Chlamydia trachomatis 434/Bu]	100237	411	76	51.57
873	CTL0886	conserved hypothetical protein [Chlamydia trachomatis 434/Bu]	68968.7	466	79	88.48
230	CTL0222	conserved hypothetical protein [Chlamydia trachomatis 434/Bu]	6842.74	93	12	69.35
119	CTL0110	preprotein translocase [Chlamydia trachomatis 434/Bu]	12814.3	87	18	64.04
820	CTL0832	general secretion pathway protein G [Chlamydia trachomatis 434/Bu]	12169.3	77	14	76.15
87	CTL0078	Cell shape determining protein [Chlamydia trachomatis 434/Bu]	39510.5	73	16	33.33
112	CTL0103	putative lipoprotein [Chlamydia trachomatis 434/Bu]	23966.8	128	30	62.9
47	CTL0038	ATP synthase (predicted TTSS protein) [Chlamydia trachomatis 434/Bu]	48216.7	296	69	66.52
385	CTL0383	adenylate kinase [Chlamydia trachomatis 434/Bu]	27726.6	136	23	62.45
508	CTL0513	DNA polymerase III_ epsilon chain [Chlamydia trachomatis 434/Bu]	26559.2	145	29	77.16
202	CTL0194	succinyl-CoA synthetase alpha chain [Chlamydia trachomatis 434/Bu]	30239	160	34	72.51
760	CTL0771	SSU ribosomal protein S13P [Chlamydia trachomatis 434/Bu]	13895.4	86	18	43.44
611	CTL0618	dihydrodipicolinate reductase [Chlamydia trachomatis 434/Bu]	27789	106	19	52.57
349	CTL0347	GTP-binding protein [Chlamydia trachomatis 434/Bu]	39989.9	211	42	62.02
339	CTL0338	conserved hypothetical protein [Chlamydia trachomatis 434/Bu]	59567.9	215	38	69.82
402	CTL0400	serine-threonine-protein kinase [Chlamydia trachomatis 434/Bu]	69637.9	273	47	47.39
170	CTL0160	DNA mismatch repair protein [Chlamydia trachomatis 434/Bu]	92130.9	427	91	57.07
193	CTL0185	putative membrane protein [Chlamydia trachomatis 434/Bu]	11420.6	55	9	38.38
777	CTL0788	LSU ribosomal protein L23P [Chlamydia trachomatis 434/Bu]	12223.5	72	14	43.24
332	CTL0331	DNA polymerase III_ beta chain [Chlamydia trachomatis 434/Bu]	46529.5	199	44	58.41
498	CTL0503	inner membrane protein [Chlamydia trachomatis 434/Bu]	88023.9	345	75	53.49
204	CTL0196	metalloprotease-insulinase [Chlamydia trachomatis 434/Bu]	109245	342	78	48.15
808	CTL0820	dihydrolipoamide dehydrogenase [Chlamydia trachomatis 434/Bu]	49477	404	76	70.75
154	CTL0145	2-acylglycerophosphoethanolamine acyltransferase [Chlamydia trachomatis 434/Bu]	59393.3	149	31	53.45
276	CTL0274	isoleucyl-tRNA synthetase_ mupirocin resistant [Chlamydia trachomatis 434/Bu]	118804	347	73	49.13
877	CTL0890	SSU ribosomal protein S4P [Chlamydia trachomatis 434/Bu]	23659.8	254	56	78.95
579	CTL0586	pyruvate kinase [Chlamydia trachomatis 434/Bu]	53631	305	56	78.14
201	CTL0193	succinyl-CoA synthetase beta chain [Chlamydia trachomatis 434/Bu]	41762.4	203	36	63.99
401	CTL0399	putative membrane protein [Chlamydia trachomatis 434/Bu]	31355.4	188	34	76.74
149	CTL0140	conserved hypothetical protein [Chlamydia trachomatis 434/Bu]	17373.7	106	24	77.33
476	CTL0481	candidate inclusion membrane protein [Chlamydia trachomatis 434/Bu]	23534.5	87	17	52.56
825	CTL0837	proline dipeptidase [Chlamydia trachomatis 434/Bu]	39330.2	140	31	62.64
488	CTL0493	outer membrane protein (variable surface antigen) [Chlamydia trachomatis 434/Bu]	88770.6	388	71	57.95	100
79	CTL0070	preprotein translocase subunit [Chlamydia trachomatis 434/Bu]	110403	445	85	62.64
540	CTL0545	acetyl-coenzyme A carboxylase carboxyl transferase subunit beta [Chlamydia trachomatis 434/Bu]	33688	148	27	53.25
759	CTL0770	SSU ribosomal protein S11P [Chlamydia trachomatis 434/Bu]	13822	70	15	68.94
542	CTL0547	phosphoglucomutase [Chlamydia trachomatis 434/Bu]	67411.1	376	86	81.62
704	CTL0714	arginyl-tRNA synthetase [Chlamydia trachomatis 434/Bu]	63029.3	258	53	70.34
486	CTL0491	3-oxoacyl-[acyl-carrier-protein] synthase III [Chlamydia trachomatis 434/Bu]	35326.6	163	29	68.2
523	CTL0528	conserved hypothetical protein [Chlamydia trachomatis 434/Bu]	21293.6	52	10	72.68
174	CTL0165	glycyl-tRNA synthetase [Chlamydia trachomatis 434/Bu]	112503	400	79	44.97
107	CTL0098	seryl-tRNA synthetase [Chlamydia trachomatis 434/Bu]	48405.6	184	40	44.39
71	CTL0062	phosphoglycerate kinase [Chlamydia trachomatis 434/Bu]	43070.6	152	39	49.88
744	CTL0755	exported protease IV [Chlamydia trachomatis 434/Bu]	35771.3	183	31	47.43
555	CTL0561	conserved hypothetical protein [Chlamydia trachomatis 434/Bu]	32128.5	113	25	80.83
859	CTL0872	DNA helicase [Chlamydia trachomatis 434/Bu]	72751.2	278	59	69.4
232	CTL0224	methionine aminopeptidase [Chlamydia trachomatis 434/Bu]	32640.8	109	23	48.45
556	CTL0562	V-type ATP synthase subunit E [Chlamydia trachomatis 434/Bu]	22946.1	132	27	70.19
622	CTL0630	malate dehydrogenase [Chlamydia trachomatis 434/Bu]	35560.7	153	28	60.12
213	CTL0205	bacterial protein translation initiation factor 3 (IF-3) [Chlamydia trachomatis 434/Bu]	21066.6	108	23	62.9
709	CTL0719	bacterial peptide chain release factor 2 [Chlamydia trachomatis 434/Bu]	42402.1	242	53	77.99
251	CTL0248	polymorphic outer membrane protein [Chlamydia trachomatis 434/Bu]	104711	408	78	61.55
409	CTL0407	lipoprotein release ATP-binding component [Chlamydia trachomatis 434/Bu]	25027.9	71	13	41.78
706	CTL0716	Translocated actin-recruiting phosphoprotein [Chlamydia trachomatis 434/Bu]	103252	349	66	42.79
832	CTL0844	threonyl-tRNA synthetase [Chlamydia trachomatis 434/Bu]	72630	341	68	61.42
153	CTL0144	1-acyl-sn-glycerol-3-phosphate acyltransferase [Chlamydia trachomatis 434/Bu]	29187.1	89	18	43.87
435	CTL0441	DNA gyrase subunit A [Chlamydia trachomatis 434/Bu]	94235.4	448	95	59.93
769	CTL0780	LSU ribosomal protein L14P [Chlamydia trachomatis 434/Bu]	13442.6	106	24	45.9
310	CTL0309	conserved hypothetical protein [Chlamydia trachomatis 434/Bu]	17203.9	74	12	46.62
343	CTL0341	LSU ribosomal protein L28P [Chlamydia trachomatis 434/Bu]	10145.3	31	4	41.57
764	CTL0775	LSU ribosomal protein L18P [Chlamydia trachomatis 434/Bu]	13378.7	47	13	45.53
827	CTL0839	type III secretion chaperone (low calcium response protein H) [Chlamydia trachomatis 434/Bu]	26053	102	22	60.78
624	CTL0633	glucose-6-phosphate isomerase [Chlamydia trachomatis 434/Bu]	57699.8	275	45	62.67
554	CTL0560	V-type ATP synthase alpha chain [Chlamydia trachomatis 434/Bu]	65495	303	64	58.38
567	CTL0573	protein translocase subunit [Chlamydia trachomatis 434/Bu]	9542.39	37	6	36.59
872	CTL0885	conserved hypothetical protein [Chlamydia trachomatis 434/Bu]	92625.2	363	77	62.14
275	CTL0273	putative membrane protein [Chlamydia trachomatis 434/Bu]	17816.7	54	14	82.8
768	CTL0779	LSU ribosomal protein L24P [Chlamydia trachomatis 434/Bu]	12607.7	86	19	61.26
379	CTL0377	translation elongation factor P [Chlamydia trachomatis 434/Bu]	20528.8	136	30	78.92
256	CTL0254	polymorphic outer membrane protein [Chlamydia trachomatis 434/Bu]	95518.3	560	104	61.16
577	CTL0584	conserved hypothetical protein [Chlamydia trachomatis 434/Bu]	9953.26	20	4	53.33
289	CTL0287	methionyl-tRNA synthetase [Chlamydia trachomatis 434/Bu]	62749.5	288	57	62.91
137	CTL0128	muramidase [Chlamydia trachomatis 434/Bu]	27234.5	142	33	81.63
369	CTL0367	oligoendopeptidase F [Chlamydia trachomatis 434/Bu]	69030.2	272	54	63.65
596	CTL0602	ABC transporter_ ATP-binding component [Chlamydia trachomatis 434/Bu]	58875.6	247	51	64.46
674	CTL0684	conserved hypothetical protein [Chlamydia trachomatis 434/Bu]	70065.8	203	42	56.52
521	CTL0526	conserved hypothetical protein [Chlamydia trachomatis 434/Bu]	15607.1	76	15	45.32
418	CTL0424	Tryptophan synthase alpha chain [Chlamydia trachomatis 434/Bu]	28101.1	107	22	37.94
375	CTL0373	inclusion membrane protein G [Chlamydia trachomatis 434/Bu]	17540.2	75	14	52.1
277	CTL0275	signal peptidase I [Chlamydia trachomatis 434/Bu]	71534.5	208	46	62.26
493	CTL0498	pyruvate dehydrogenase E1 component beta subunit [Chlamydia trachomatis 434/Bu]	36168	103	21	40.24
691	CTL0701	cysteine-rich membrane protein [Chlamydia trachomatis 434/Bu]	15832.4	52	8	42.67
166	CTL0156	putative exported protein [Chlamydia trachomatis 434/Bu]	19063.2	51	8	45.18
312	CTL0311	dihydrolipoamide succinyltransferase component (E2) of 2-oxoglutarate dehydrogenase complex [Chlamydia trachomatis 434/Bu]	40344.3	148	30	57.53
681	CTL0691	serine hydroxymethyltransferase [Chlamydia trachomatis 434/Bu]	54249.5	232	50	56.54
800	CTL0811	sigma regulatory factor-histidine kinase [Chlamydia trachomatis 434/Bu]	16424.1	46	10	64.38
484	CTL0489	3-oxoacyl-[acyl-carrier protein] reductase [Chlamydia trachomatis 434/Bu]	26035.8	148	29	80.65
307	CTL0306	conserved hypothetical protein [Chlamydia trachomatis 434/Bu]	58927.7	184	41	49.55
754	CTL0765	conserved hypothetical protein [Chlamydia trachomatis 434/Bu]	17709.1	156	31	79.19
829	CTL0841	putative type III secretion system membrane protein [Chlamydia trachomatis 434/Bu]	50321.3	230	54	47.02
11	CTL0002	Na(+)-translocating NADH-quinone reductase subunit A [Chlamydia trachomatis 434/Bu]	51757.2	108	23	35.7
736	CTL0747	glutamine-binding protein [Chlamydia trachomatis 434/Bu]	28974.5	128	21	68.2
432	CTL0438	6-phosphogluconolactonase [Chlamydia trachomatis 434/Bu]	29005.4	131	28	81.25	970
143	CTL0134	anti-sigma F factor antagonist [Chlamydia trachomatis 434/Bu]	12411.7	77	21	64.55
150	CTL0141	inorganic pyrophosphatase [Chlamydia trachomatis 434/Bu]	23390.8	86	15	44.02
869	CTL0882	putative membrane protein [Chlamydia trachomatis 434/Bu]	27913.3	102	19	57.52
879	CTL0892	dimethylallyltransferase [Chlamydia trachomatis 434/Bu]	32524.2	104	28	64.26
771	CTL0782	LSU ribosomal protein L29P [Chlamydia trachomatis 434/Bu]	8294.71	32	9	41.67
376	CTL0374	inclusion membrane protein A [Chlamydia trachomatis 434/Bu]	27488.8	170	36	70.33
360	CTL0358	conserved hypothetical protein [Chlamydia trachomatis 434/Bu]	34188	166	35	54.03
282	CTL0280	signal recognition particle_ subunit FFH/SRP54 [Chlamydia trachomatis 434/Bu]	49704.9	263	67	73.21
431	CTL0437	glucose-6-phosphate 1-dehydrogenase [Chlamydia trachomatis 434/Bu]	58596.8	204	45	71.4
475	CTL0480	candidate inclusion membrane protein [Chlamydia trachomatis 434/Bu]	20777.1	83	21	61.22
177	CTL0168	LSU ribosomal protein L25 [Chlamydia trachomatis 434/Bu]	20425	86	19	64.86
552	CTL0558	V-type ATP synthase subunit D [Chlamydia trachomatis 434/Bu]	23182.2	78	18	58.62
661	CTL0671	polymorphic outer membrane protein [Chlamydia trachomatis 434/Bu]	187044	488	105	47.29	660
485	CTL0490	malonyl-CoA-[acyl-carrier-protein] transacylase [Chlamydia trachomatis 434/Bu]	33488.8	109	16	41.56
301	CTL0300	single-strand DNA binding protein [Chlamydia trachomatis 434/Bu]	17147.1	60	11	57.32
1	pL2-07a	B0BCL9_CHLT2 Putative uncharacterized protein;	14281.4	70	15	96.18
266	CTL0264	conserved hypothetical protein [Chlamydia trachomatis 434/Bu]	16225.8	80	17	79.72
80	CTL0071	conserved hypothetical protein [Chlamydia trachomatis 434/Bu]	20482.8	108	21	67.43
782	CTL0793	acyl-[acyl-carrier-protein]--UDP-N-acetylglucos amine O-acyltransferase [Chlamydia trachomatis 434/Bu]	30724.2	103	20	50.71
88	CTL0079	phosphoenolpyruvate carboxykinase (GTP) [Chlamydia trachomatis 434/Bu]	66116.8	300	56	62.77
512	CTL0517	acetyl-coenzyme A carboxylase carboxyl transferase subunit alpha [Chlamydia trachomatis 434/Bu]	36374	155	34	57.72
864	CTL0877	2-amino-4-hydroxy-6-hydroxymethyldihydropteridi ne pyrophosphokinase [Chlamydia trachomatis 434/Bu]	50262.6	175	29	54.44
400	CTL0398	conserved hypothetical protein [Chlamydia trachomatis 434/Bu]	31497.2	155	35	75.71
66	CTL0057	putative chromosome partitioning protein [Chlamydia trachomatis 434/Bu]	31523.7	144	29	65.84
49	CTL0040	conserved hypothetical protein [Chlamydia trachomatis 434/Bu]	31030.4	133	24	44.52
834	CTL0846	virulence plasmid protein pGP6-D-related protein [Chlamydia trachomatis 434/Bu]	30733.2	126	27	66.16
274	CTL0272	conserved hypothetical protein [Chlamydia trachomatis 434/Bu]	47726.3	235	52	65.36
410	CTL0408	MAC/perforin family protein [Chlamydia trachomatis 434/Bu]	90870.8	291	57	48.89
186	CTL0177	ribonuclease E [Chlamydia trachomatis 434/Bu]	59365.5	362	74	73.63
490	CTL0495	UDP-3-O-[3-hydroxymyristoyl] glucosamine N-acyltransferase [Chlamydia trachomatis 434/Bu]	38403.1	178	35	56.78
495	CTL0500	glycogen phosphorylase [Chlamydia trachomatis 434/Bu]	92767.1	339	75	72.11
509	CTL0514	conserved hypothetical protein [Chlamydia trachomatis 434/Bu]	28754.2	126	30	76.17
159	CTL0150	lysyl-tRNA synthetase [Chlamydia trachomatis 434/Bu]	60076.2	203	38	54.37
196	CTL0188	glucosamine--fructose-6-phosphate aminotransferase [Chlamydia trachomatis 434/Bu]	67471.5	270	54	56.27
767	CTL0778	LSU ribosomal protein L5P [Chlamydia trachomatis 434/Bu]	20489	100	23	65.56
308	CTL0307	conserved hypothetical protein [Chlamydia trachomatis 434/Bu]	60545.6	229	48	56.84
625	CTL0634	putative nucleotide-binding protein [Chlamydia trachomatis 434/Bu]	50818.6	150	25	51.68
775	CTL0786	SSU ribosomal protein S19P [Chlamydia trachomatis 434/Bu]	10233.1	69	17	56.82
62	CTL0053	conserved hypothetical protein [Chlamydia trachomatis 434/Bu]	53945.5	139	31	48.45
245	CTL0238	conserved hypothetical protein [Chlamydia trachomatis 434/Bu]	53613.5	222	52	60.58
635	CTL0644	conserved hypothetical protein [Chlamydia trachomatis 434/Bu]	12867.2	46	10	54.78
883	CTL0897	conserved hypothetical protein [Chlamydia trachomatis 434/Bu]	60901.3	298	61	68.81
92	CTL0083	glycerol-3-phosphate dehydrogenase [NAD(P)+] [Chlamydia trachomatis 434/Bu]	36229.1	129	26	38.62
356	CTL0354	thioredoxin reductase [Chlamydia trachomatis 434/Bu]	37867.6	149	28	54.7
752	CTL0763	holliday junction DNA helicase [Chlamydia trachomatis 434/Bu]	22222.1	103	26	64.5
252	CTL0249	polymorphic outer membrane protein [Chlamydia trachomatis 434/Bu]	112539	368	79	54.94
216	CTL0208	phenylalanyl-tRNA synthetase alpha chain [Chlamydia trachomatis 434/Bu]	38677.3	176	40	77.49
608	CTL0615	dihydrodipicolinate synthase [Chlamydia trachomatis 434/Bu]	31262.3	88	19	45.8
794	CTL0805	histidyl-tRNA synthetase [Chlamydia trachomatis 434/Bu]	49092.9	160	33	57.01
695	CTL0705	glutamyl-tRNA synthetase [Chlamydia trachomatis 434/Bu]	58563.1	282	70	82.02	85
639	CTL0648	conserved hypothetical protein [Chlamydia trachomatis 434/Bu]	41294.9	108	21	57.71
328	CTL0327	1-deoxy-D-xylulose 5-phosphate reductoisomerase [Chlamydia trachomatis 434/Bu]	41758.5	120	24	48.81
247	CTL0244	conserved hypothetical protein [Chlamydia trachomatis 434/Bu]	37482.6	100	20	55.02
876	CTL0889	endonuclease IV [Chlamydia trachomatis 434/Bu]	31648.4	74	16	62.5
195	CTL0187	phosphoglucosamine mutase [Chlamydia trachomatis 434/Bu]	49288	185	40	51.09
321	CTL0320	GTP-binding protein [Chlamydia trachomatis 434/Bu]	67408.3	183	47	46.68
574	CTL0582	triosephosphate isomerase [Chlamydia trachomatis 434/Bu]	29776.1	133	36	62.04
207	CTL0199	ribonucleoside-diphosphate reductase alpha chain [Chlamydia trachomatis 434/Bu]	119414	508	112	63.51
657	CTL0667	polyA polymerase [Chlamydia trachomatis 434/Bu]	49446.3	132	30	52
881	CTL0894	transcriptional regulatory protein [Chlamydia trachomatis 434/Bu]	25835	90	20	67.4
86	CTL0077	putative helicase [Chlamydia trachomatis 434/Bu]	133190	430	104	57.35
427	CTL0433	putative exported protein [Chlamydia trachomatis 434/Bu]	26978.9	115	25	68.64
492	CTL0497	pyruvate dehydrogenase E1 component alpha subunit [Chlamydia trachomatis 434/Bu]	37203.9	119	25	49.71
609	CTL0616	aspartokinase [Chlamydia trachomatis 434/Bu]	47553.2	113	21	48.03
380	CTL0378	biotin carboxyl carrier protein of acetyl-CoA carboxylase [Chlamydia trachomatis 434/Bu]	18198.1	88	18	52.44
529	CTL0534	glycine cleavage system H protein [Chlamydia trachomatis 434/Bu]	13146.9	30	10	55.56
449	CTL0455	conserved hypothetical protein [Chlamydia trachomatis 434/Bu]	28263.4	88	17	55.82
215	CTL0207	LSU ribosomal protein L20P [Chlamydia trachomatis 434/Bu]	13936.3	70	20	61.79
73	CTL0064	conserved hypothetical protein [Chlamydia trachomatis 434/Bu]	44310	158	33	80.4
666	CTL0676	LSU ribosomal protein L27P [Chlamydia trachomatis 434/Bu]	8916.27	34	8	55.42
634	CTL0643	conserved hypothetical protein [Chlamydia trachomatis 434/Bu]	77101.3	218	47	55.72
311	CTL0310	2-oxoglutarate dehydrogenase E1 component [Chlamydia trachomatis 434/Bu]	102586	287	56	45.74
668	CTL0678	putative inner membrane protein [Chlamydia trachomatis 434/Bu]	25761.8	112	24	40.34
33	CTL0024	2-dehydro-3-deoxyphosphooctonate aldolase [Chlamydia trachomatis 434/Bu]	29645.1	159	39	73.98
522	CTL0527	Chromosomal replication initiation protein [Chlamydia trachomatis 434/Bu]	51348.4	113	26	40.44
536	CTL0541	putative membrane protein [Chlamydia trachomatis 434/Bu]	41810.8	173	48	63.25
535	CTL0540	candidate inclusion membrane protein [Chlamydia trachomatis 434/Bu]	63512.2	186	41	52.3	470
306	CTL0305	conserved hypothetical protein [Chlamydia trachomatis 434/Bu]	50785.8	116	25	71.22
519	CTL0524	S-adenosyl-L-methionine-dependent methyltransferase [Chlamydia trachomatis 434/Bu]	34017.1	137	33	75
851	CTL0864	putative soluble transglycosylase [Chlamydia trachomatis 434/Bu]	22466.7	134	34	76
751	CTL0762	nucleoside diphosphate kinase [Chlamydia trachomatis 434/Bu]	15264.6	87	17	85.11
365	#N/A	conserved hypothetical protein [Chlamydia trachomatis 434/Bu]	27514.5	115	27	65.74
455	CTL0461	leucyl-tRNA synthetase [Chlamydia trachomatis 434/Bu]	92846	246	59	54.21
297	CTL0296	Holliday junction ATP-dependent DNA helicase [Chlamydia trachomatis 434/Bu]	37289.3	117	26	53.59
67	CTL0058	ABC transport protein_ ATPase component [Chlamydia trachomatis 434/Bu]	31012.1	102	20	48.55
82	CTL0073	polyA polymerase [Chlamydia trachomatis 434/Bu]	46553	129	24	52.68
856	CTL0869	conserved hypothetical protein [Chlamydia trachomatis 434/Bu]	23277.8	85	20	57.42
526	CTL0531	Na(+)-translocating NADH-quinone reductase subunit C [Chlamydia trachomatis 434/Bu]	34412	141	28	45.25
429	CTL0435	CTP synthase [Chlamydia trachomatis 434/Bu]	60189.5	150	32	44.16
837	CTL0849	excinuclease ABC subunit B [Chlamydia trachomatis 434/Bu]	75853.6	248	63	67.07
200	CTL0192	Cell Division Protein [Chlamydia trachomatis 434/Bu]	31455.3	86	20	49.65
205	CTL0197	DNA recombination protein [Chlamydia trachomatis 434/Bu]	48522.5	225	44	58.55
190	CTL0182	Fatty acid/phospholipid synthase [Chlamydia trachomatis 434/Bu]	34438.6	99	21	37.38
730	CTL0741	oligopeptide transport system_ binding protein [Chlamydia trachomatis 434/Bu]	79928.8	263	60	68.39
646	CTL0656	carbohydrate isomerase [Chlamydia trachomatis 434/Bu]	36020	70	19	43.9
801	CTL0812	conserved hypothetical protein [Chlamydia trachomatis 434/Bu]	15803.7	45	9	81.56
833	CTL0845	Chromosome partitioning ATPase (ParA family) [Chlamydia trachomatis 434/Bu]	28208.5	63	16	50.59
14	CTL0005	Aspartate aminotransferase [Chlamydia trachomatis 434/Bu]	44736.6	247	51	83
393	CTL0391	putative phospholipase-carboxylesterase family protein [Chlamydia trachomatis 434/Bu]	26822.9	103	29	55.65
644	CTL0654	exoribonuclease II [Chlamydia trachomatis 434/Bu]	77957.4	195	38	48.13
208	CTL0200	ribonucleoside-diphosphate reductase beta chain [Chlamydia trachomatis 434/Bu]	40504.5	161	37	61.27
140	CTL0131	UDP-N-acetylmuramate--alanine ligase [Chlamydia trachomatis 434/Bu]	89204.3	247	53	54.55
757	CTL0768	LSU ribosomal protein L17P [Chlamydia trachomatis 434/Bu]	16152	72	20	39.01
126	CTL0117	transcription-repair coupling factor [Chlamydia trachomatis 434/Bu]	121163	469	110	74.7
185	CTL0176	glycerol-3-phosphate acyltransferase [Chlamydia trachomatis 434/Bu]	38125	115	28	71.17
742	#N/A	dephospho-CoA kinase [Chlamydia trachomatis 434/Bu]	22981.6	63	15	50
305	CTL0304	conserved hypothetical protein [Chlamydia trachomatis 434/Bu]	26451.5	76	16	37.55
118	CTL0109	Na(+)-translocating NADH-quinone reductase subunit F [Chlamydia trachomatis 434/Bu]	48518.2	149	36	45.48
456	CTL0462	glutamate-1-semialdehyde 2_1-aminomutase [Chlamydia trachomatis 434/Bu]	45940	160	44	50
8	pL2-08	B0BCM6_CHLT2 Putative uncharacterized protein;	28307.4	98	26	44.94
698	CTL0708a	protein translocase (secFG fusion protein) [Chlamydia trachomatis 434/Bu]	156503	469	109	51
743	CTL0754	DNA polymerase I [Chlamydia trachomatis 434/Bu]	96662.8	340	70	55.43
780	CTL0791	putative membrane protein [Chlamydia trachomatis 434/Bu]	31250.4	135	28	60.4
727	CTL0738	putative DNA methyltransferase [Chlamydia trachomatis 434/Bu]	19174.4	42	11	55.29
21	CTL0012	putative oxidoreductase [Chlamydia trachomatis 434/Bu]	37055.5	117	27	76.05
811	CTL0823	conserved hypothetical protein [Chlamydia trachomatis 434/Bu]	32050.5	100	25	44.6
286	CTL0284	ribonuclease HII [Chlamydia trachomatis 434/Bu]	23974.7	78	20	56.22
845	CTL0859	thiol:disulfide interchange protein [Chlamydia trachomatis 434/Bu]	76171.4	155	26	36.85
697	CTL0707	single-stranded-DNA-specific exonuclease [Chlamydia trachomatis 434/Bu]	64550.3	244	53	55.99
20	CTL0011	DNA topoisomerase I [Chlamydia trachomatis 434/Bu]	96705.5	368	90	58.93
434	CTL0440	thymidylate kinase [Chlamydia trachomatis 434/Bu]	22457.1	52	14	36.95
287	CTL0285	guanylate kinase [Chlamydia trachomatis 434/Bu]	23109.3	94	24	70.73
753	#N/A	endodeoxyribonuclease [Chlamydia trachomatis 434/Bu]	18715	34	6	55.88
640	CTL0649	prolyl-tRNA synthetase [Chlamydia trachomatis 434/Bu]	65676.5	111	32	43.37
273	CTL0271	conserved hypothetical protein [Chlamydia trachomatis 434/Bu]	26736.5	102	23	50.41
797	CTL0808	conserved hypothetical protein [Chlamydia trachomatis 434/Bu]	32658.1	151	40	65.74
404	CTL0402	putative integral membrane protein [Chlamydia trachomatis 434/Bu]	162274	593	130	60.73
671	CTL0681	conserved hypothetical protein [Chlamydia trachomatis 434/Bu]	18455.8	43	10	55.9
766	CTL0777	SSU ribosomal protein S8P [Chlamydia trachomatis 434/Bu]	15069.9	48	14	69.92
795	CTL0806	putative sugar phosphate permease [Chlamydia trachomatis 434/Bu]	51667.5	133	37	48.03	551
451	CTL0457	pyrophosphate--fructose 6-phosphate 1-phosphotransferase [Chlamydia trachomatis 434/Bu]	61986.1	115	22	44.67
809	CTL0821	lipoic acid synthetase [Chlamydia trachomatis 434/Bu]	34694.7	157	39	51.45
225	CTL0217	conserved hypothetical protein [Chlamydia trachomatis 434/Bu]	7991.81	46	8	81.94
440	CTL0446	magnesium transport protein [Chlamydia trachomatis 434/Bu]	51411.3	180	44	45.11
722	CTL0733	conserved hypothetical protein [Chlamydia trachomatis 434/Bu]	30146.7	79	15	52.65
862	CTL0875	conserved hypothetical protein [Chlamydia trachomatis 434/Bu]	27141.4	68	18	56.79
5	pL2-03	B0BCM3_CHLT2 Virulence plasmid helicase;	51457	152	37	59.65
868	#N/A	SSU ribosomal protein S20P [Chlamydia trachomatis 434/Bu]	10825.8	19	3	26.53
128	CTL0119	transketolase [Chlamydia trachomatis 434/Bu]	73164.3	184	46	51.65
234	#N/A	putative integral membrane protein [Chlamydia trachomatis 434/Bu]	21180.6	67	15	45.73
132	CTL0123	conserved hypothetical protein [Chlamydia trachomatis 434/Bu]	32716.7	57	12	41.38
160	CTL0151	cysteinyl-tRNA synthetase [Chlamydia trachomatis 434/Bu]	57210.1	129	32	36.82
64	CTL0055	conserved hypothetical protein [Chlamydia trachomatis 434/Bu]	44582.9	128	32	52.66
386	CTL0384	putative ABC-membrane transport protein_ inner membrane component [Chlamydia trachomatis 434/Bu]	23602.2	82	18	40.65
38	CTL0029	DNA gyrase subunit A [Chlamydia trachomatis 434/Bu]	55250	98	21	39.8
129	CTL0120	AMP nucleosidase [Chlamydia trachomatis 434/Bu]	32033.8	54	12	40.14
711	CTL0721	putative metallo-phosphoesterase [Chlamydia trachomatis 434/Bu]	37055.9	92	19	44.68
458	CTL0464	conserved hypothetical protein [Chlamydia trachomatis 434/Bu]	17081.5	68	13	60.14
81	CTL0072	GTP-binding protein [Chlamydia trachomatis 434/Bu]	55606.1	116	34	45.51
217	#N/A	conserved hypothetical protein [Chlamydia trachomatis 434/Bu]	76407.6	283	69	73.56
748	CTL0759	replicative DNA helicase [Chlamydia trachomatis 434/Bu]	53366.3	164	39	57.84
284	CTL0282	tRNA (guanine-N(1)-)-methyltransferase [Chlamydia trachomatis 434/Bu]	39779.7	53	13	51.42
784	CTL0795	UDP-3-O-[3-hydroxymyristoyl] N-acetylglucosamine deacetylase [Chlamydia trachomatis 434/Bu]	31297.8	68	14	59.44
272	#N/A	conserved hypothetical protein [Chlamydia trachomatis 434/Bu]	48829.7	124	34	54.84
581	CTL0588	DNA polymerase III subunit gamma/tau [Chlamydia trachomatis 434/Bu]	51622.2	141	31	37.55
61	CTL0052	tetratricopeptide repeat protein [Chlamydia trachomatis 434/Bu]	38333.5	83	19	59.7
387	CTL0385	ABC transporter_ ATP-binding component [Chlamydia trachomatis 434/Bu]	25536.5	49	10	53.65
783	CTL0794	(3R)-hydroxymyristoyl-[acyl carrier protein] dehydratase [Chlamydia trachomatis 434/Bu]	16623.6	64	15	39.87
99	#N/A	Cysteine desulfurase (EC 2.8.1.7) [Chlamydia trachomatis 434/Bu]	41793	140	36	52.86
477	CTL0482	putative sodium:dicarboxylate symport protein [Chlamydia trachomatis 434/Bu]	45049	28	6	23.13
363	#N/A	tRNA pseudouridine synthase A [Chlamydia trachomatis 434/Bu]	31465.1	86	16	52.19
240	CTL0233	putative exported protease [Chlamydia trachomatis 434/Bu]	67280.8	138	35	61.9
24	CTL0015	putative exported protein [Chlamydia trachomatis 434/Bu]	22071.5	108	27	72.92
459	CTL0465	ribose 5-phosphate isomerase [Chlamydia trachomatis 434/Bu]	26672.7	72	18	60.33
607	#N/A	putative exported protein [Chlamydia trachomatis 434/Bu]	24272.5	125	34	82.21
497	CTL0501	Chromosomal replication initiation protein [Chlamydia trachomatis 434/Bu]	51928.6	164	37	62.94
726	CTL0737	putative exported protein [Chlamydia trachomatis 434/Bu]	36313.1	116	32	64.17
325	CTL0324	ABC transport protein_ ATP-binding component [Chlamydia trachomatis 434/Bu]	28947.5	165	41	66.8
417	CTL0423	tryptophan synthase beta chain [Chlamydia trachomatis 434/Bu]	42617.8	116	26	48.98
90	CTL0081	conserved hypothetical protein [Chlamydia trachomatis 434/Bu]	44048	78	20	40.26
823	CTL0835	general secretion pathway protein D [Chlamydia trachomatis 434/Bu]	83767.7	298	67	66.84
770	CTL0781	SSU ribosomal protein S17P [Chlamydia trachomatis 434/Bu]	9645.16	34	8	38.55
791	CTL0802	putatve rRNA methylase (SpoU family) [Chlamydia trachomatis 434/Bu]	16747.4	57	10	59.6
229	CTL0221	conserved hypothetical protein [Chlamydia trachomatis 434/Bu]	17538.6	78	16	71.07
548	CTL0554	valyl-tRNA synthetase [Chlamydia trachomatis 434/Bu]	107103	296	68	50.69
506	#N/A	protein phosphatase 2C [Chlamydia trachomatis 434/Bu]	28014.9	85	21	66.94
396	CTL0394	oligopeptide transport system binding protein [Chlamydia trachomatis 434/Bu]	48310.2	153	37	62.44
750	#N/A	lipoate-protein ligase A [Chlamydia trachomatis 434/Bu]	26908	113	27	57.08
787	CTL0798	DNA polymerase III_ epsilon chain [Chlamydia trachomatis 434/Bu]	28959.6	120	25	61.2
175	CTL0166	CDP-diacylglycerol--glycerol-3-phosphate 3-phosphatidyltransferase [Chlamydia trachomatis 434/Bu]	22753.1	68	13	35.15
594	CTL0600	Ribonuclease Z [Chlamydia trachomatis 434/Bu]	34662.5	117	27	67.11
590	#N/A	SSU ribosomal protein S21P [Chlamydia trachomatis 434/Bu]	6666	21	5	25.86
553	CTL0559	V-type sodium ATP synthase subunit B [Chlamydia trachomatis 434/Bu]	48645.3	188	47	50.91
569	CTL0575	bacterial protein translation initiation factor 1 (IF-1) [Chlamydia trachomatis 434/Bu]	8413.03	74	11	84.93
271	CTL0269	cytochrome d ubiquinol oxidase subunit II [Chlamydia trachomatis 434/Bu]	39567.2	206	46	57.22
515	CTL0520	N-acetylmuramoyl-L-alanine amidase [Chlamydia trachomatis 434/Bu]	28690.5	91	23	44.79
675	CTL0685	conserved hypothetical protein [Chlamydia trachomatis 434/Bu]	41371.8	102	22	40.65
732	CTL0743	putative exported protein [Chlamydia trachomatis 434/Bu]	24845.8	61	17	55.76
534	CTL0539	tRNA (5-methylaminomethyl-2-thiouridylate)-methyltransferase [Chlamydia trachomatis 434/Bu]	40174.2	151	36	68.16
600	CTL0606	preprotein translocase [Chlamydia trachomatis 434/Bu]	11088	77	15	79.41
25	#N/A	putative membrane protein [Chlamydia trachomatis 434/Bu]	47795.7	115	31	59.2
525	CTL0530	Na(+)-translocating NADH-quinone reductase subunit B [Chlamydia trachomatis 434/Bu]	54946.9	75	18	33.8
269	CTL0267	putative integral membrane protein [Chlamydia trachomatis 434/Bu]	29972.6	35	9	40.15
441	#N/A	putative integral membrane protein [Chlamydia trachomatis 434/Bu]	40800.2	110	26	55.92
551	CTL0557	V-type sodium ATP synthase subunit I [Chlamydia trachomatis 434/Bu]	73285.5	107	19	26.5	795
580	#N/A	excinuclease ABC subunit A [Chlamydia trachomatis 434/Bu]	196871	288	82	34.43	861

## Sheet: S1f. EB-Biol (2), Tech (1)
EBs - Biological replicate 2, technical replicate 1
Protein Key	CTL No.	Protein description	Protein average mass (Da)	Matched product ions	Number of matched peptides	Protein sequence coverage (%)	protein.Key_ForHomologs
59	CTL0050	major outer membrane protein [Chlamydia trachomatis 434/Bu]	42550.3	1171	164	86.55
367	CTL0365	chaperonin GroEL [Chlamydia trachomatis 434/Bu]	58091	1286	189	70.22
792	CTL0803	peptidyl-prolyl cis-trans isomerase [Chlamydia trachomatis 434/Bu]	26648.4	627	103	81.48
643	CTL0652	chaperone protein [Chlamydia trachomatis 434/Bu]	70843.3	2106	301	78.79
563	CTL0569	LSU ribosomal protein L10P [Chlamydia trachomatis 434/Bu]	18874.7	203	39	80.23
368	CTL0366	10 kDa chaperonin GroES [Chlamydia trachomatis 434/Bu]	11168.8	191	44	83.33
57	CTL0048	translation elongation factor TS [Chlamydia trachomatis 434/Bu]	30953.4	648	102	90.43
835	CTL0847	conserved hypothetical protein [Chlamydia trachomatis 434/Bu]	21142.5	654	94	97.27
562	CTL0568	LSU ribosomal protein L12P (L7/L12) [Chlamydia trachomatis 434/Bu]	13570.7	173	25	60.77
259	CTL0257	glutamyl-tRNA(Gln) amidotransferase subunit C [Chlamydia trachomatis 434/Bu]	11073.6	80	8	34
853	CTL0866	thioredoxin peroxidase [Chlamydia trachomatis 434/Bu]	21716.7	248	53	88.72
874	CTL0887	putative exported protein [Chlamydia trachomatis 434/Bu]	48476.8	822	135	90.53
568	CTL0574	translation elongation factor Tu [Chlamydia trachomatis 434/Bu]	43308.8	1049	174	77.16
772	CTL0783	LSU ribosomal protein L16P [Chlamydia trachomatis 434/Bu]	15774.6	96	16	51.45
179	CTL0170	SSU ribosomal protein S6P [Chlamydia trachomatis 434/Bu]	12906.9	189	41	57.14
654	CTL0664	dnaK suppressor protein [Chlamydia trachomatis 434/Bu]	13937.8	149	27	77.42
645	CTL0655	conserved hypothetical protein [Chlamydia trachomatis 434/Bu]	29551.8	372	57	72.05
489	CTL0494	Outer membrane protein [Chlamydia trachomatis 434/Bu]	19445.1	169	31	81.5
203	CTL0195	serine protease [Chlamydia trachomatis 434/Bu]	53270.2	745	160	70.02
324	CTL0323	ABC transport protein_ solute binding component [Chlamydia trachomatis 434/Bu]	37063.3	393	64	79.45
861	CTL0874	conserved hypothetical protein [Chlamydia trachomatis 434/Bu]	26833.4	361	63	90.04
514	CTL0519	integration host factor alpha-subunit [Chlamydia trachomatis 434/Bu]	11410.5	247	48	64
589	CTL0595	heat shock chaperone protein [Chlamydia trachomatis 434/Bu]	41916.5	448	93	58.93	561 660 661
773	CTL0784	SSU ribosomal protein S3P [Chlamydia trachomatis 434/Bu]	24343.5	302	67	65.18
42	CTL0033	phosphopeptide binding protein (predicted to be a TTSS protein) [Chlamydia trachomatis 434/Bu]	89739.2	838	134	69.6
692	CTL0702	60kD cysteine-rich outer membrane protein [Chlamydia trachomatis 434/Bu]	59452.2	649	101	64.92
778	CTL0789	LSU ribosomal protein L1E [Chlamydia trachomatis 434/Bu]	24590.3	254	50	68.47
43	CTL0034	conserved hypothetical protein [Chlamydia trachomatis 434/Bu]	9325.69	167	26	84.34
285	CTL0283	LSU ribosomal protein L19P [Chlamydia trachomatis 434/Bu]	13142.3	198	39	78.51
165	CTL0155	SSU ribosomal protein S14P [Chlamydia trachomatis 434/Bu]	11715.8	67	15	41.58
667	CTL0677	LSU ribosomal protein L21P [Chlamydia trachomatis 434/Bu]	12163	138	28	66.36
686	CTL0696	translation elongation factor G [Chlamydia trachomatis 434/Bu]	76492.8	949	175	82.85
687	CTL0697	SSU ribosomal protein S7P [Chlamydia trachomatis 434/Bu]	17798.9	197	40	71.34
564	CTL0570	LSU ribosomal protein L1P [Chlamydia trachomatis 434/Bu]	24741.8	283	61	72.84
565	CTL0571	LSU ribosomal protein L11P [Chlamydia trachomatis 434/Bu]	15053.8	165	41	88.65	616
838	CTL0850	enolase [Chlamydia trachomatis 434/Bu]	45433.7	518	93	43.87
755	CTL0766	conserved hypothetical protein [Chlamydia trachomatis 434/Bu]	32033.8	232	28	61.11
566	CTL0572	transcription antitermination protein [Chlamydia trachomatis 434/Bu]	20759.9	210	41	86.81
483	CTL0488	acyl carrier protein [Chlamydia trachomatis 434/Bu]	8701.65	139	25	66.23
500	CTL0505	putative lipoprotein [Chlamydia trachomatis 434/Bu]	24040.5	142	31	55.35
561	CTL0567	DNA-directed RNA polymerase beta chain [Chlamydia trachomatis 434/Bu]	140058	1361	269	73.16	589 660 661
789	CTL0800	conserved hypothetical protein [Chlamydia trachomatis 434/Bu]	27480.5	278	52	75.63
560	CTL0566	DNA-directed RNA polymerase beta-prime chain [Chlamydia trachomatis 434/Bu]	154814	1368	270	69.56
146	CTL0137	conserved hypothetical protein [Chlamydia trachomatis 434/Bu]	64095.4	511	104	69.11
141	CTL0132	conserved hypothetical protein [Chlamydia trachomatis 434/Bu]	15081.9	258	35	75.54
37	CTL0028	conserved hypothetical protein [Chlamydia trachomatis 434/Bu]	8783.35	128	26	58.97
632	CTL0641	conserved hypothetical protein [Chlamydia trachomatis 434/Bu]	12319.4	182	45	73.87
63	CTL0054	ABC transporter ATP-binding protein [Chlamydia trachomatis 434/Bu]	28449.6	215	39	78.82
58	CTL0049	SSU ribosomal protein S2 [Chlamydia trachomatis 434/Bu]	31220.4	370	69	77.3
777	CTL0788	LSU ribosomal protein L23P [Chlamydia trachomatis 434/Bu]	12223.5	135	23	73.87
27	CTL0018	recombinase A [Chlamydia trachomatis 434/Bu]	37818.4	363	61	69.6
168	CTL0158	hypothetical protein [Chlamydia trachomatis 434/Bu]	18416.1	102	17	46.95	533
283	CTL0281	SSU ribosomal protein S16P [Chlamydia trachomatis 434/Bu]	13409.6	99	22	54.31
260	CTL0258	aspartyl-glutamyl-tRNA(Asn-Gln) amidotransferase subunit A [Chlamydia trachomatis 434/Bu]	53602.4	329	61	72.3
354	CTL0352	N utilization substance protein A [Chlamydia trachomatis 434/Bu]	48885	377	80	81.8
810	CTL0822	type III secretion system protein_ membrane component [Chlamydia trachomatis 434/Bu]	35511.8	266	52	75.69
46	CTL0037	conserved hypothetical protein [Chlamydia trachomatis 434/Bu]	24443.6	237	55	91.93
382	CTL0380	LSU ribosomal protein L13P [Chlamydia trachomatis 434/Bu]	16849.9	148	27	64
191	CTL0183	polymorphic outer membrane protein [Chlamydia trachomatis 434/Bu]	160521	1207	240	74.05
91	CTL0082	outer membrane protein B [Chlamydia trachomatis 434/Bu]	37406.5	240	40	65.29
507	CTL0512	conserved hypothetical protein [Chlamydia trachomatis 434/Bu]	18875.6	213	41	64.42
758	CTL0769	DNA-directed RNA polymerase alpha chain [Chlamydia trachomatis 434/Bu]	41810.4	408	74	74.54
383	CTL0381	SSU ribosomal protein S9P [Chlamydia trachomatis 434/Bu]	14542	171	31	60.47
130	CTL0121	translation elongation factor P [Chlamydia trachomatis 434/Bu]	20190	82	16	58.99
774	CTL0785	LSU ribosomal protein L22P [Chlamydia trachomatis 434/Bu]	12454.7	160	32	53.15
680	CTL0690	ATP-dependent Clp protease proteolytic subunit [Chlamydia trachomatis 434/Bu]	21073.5	154	27	68.75
257	CTL0255	conserved hypothetical protein [Chlamydia trachomatis 434/Bu]	65820	458	91	80.51
418	CTL0424	Tryptophan synthase alpha chain [Chlamydia trachomatis 434/Bu]	28101.1	106	23	53.75
830	CTL0842	putative type III secretion system protein [Chlamydia trachomatis 434/Bu]	44065.8	392	73	80.64
765	CTL0776	LSU ribosomal protein L6P [Chlamydia trachomatis 434/Bu]	19839.3	216	57	82.51
158	CTL0149	protein disulfide isomerase [Chlamydia trachomatis 434/Bu]	18586.5	157	26	73.17
533	CTL0538	ATP-dependent Clp protease [Chlamydia trachomatis 434/Bu]	95238.6	570	114	63.47	168
193	CTL0185	putative membrane protein [Chlamydia trachomatis 434/Bu]	11420.6	50	12	30.3
559	CTL0565	transaldolase [Chlamydia trachomatis 434/Bu]	36160.8	238	46	59.33
707	CTL0717	conserved hypothetical protein [Chlamydia trachomatis 434/Bu]	26532.1	137	22	50.42
323	CTL0322	conserved hypothetical protein [Chlamydia trachomatis 434/Bu]	17948	307	52	72.15
181	CTL0172	LSU ribosomal protein L9 [Chlamydia trachomatis 434/Bu]	18437.2	185	39	73.05
601	CTL0607	peptide deformylase [Chlamydia trachomatis 434/Bu]	20522.8	106	21	78.45
582	CTL0589	conserved hypothetical protein [Chlamydia trachomatis 434/Bu]	10537.3	81	15	85.42
685	CTL0695	SSU ribosomal protein S10P [Chlamydia trachomatis 434/Bu]	11869	44	9	58.1
470	CTL0476	candidate inclusion membrane protein [Chlamydia trachomatis 434/Bu]	29591.5	246	54	55.22
85	CTL0076	trigger factor (chaperone) [Chlamydia trachomatis 434/Bu]	50097.9	483	96	66.29
436	CTL0442	DNA gyrase subunit B [Chlamydia trachomatis 434/Bu]	89761.4	515	112	68.28
280	CTL0278	bacterial peptide chain release factor 1 [Chlamydia trachomatis 434/Bu]	40022.2	266	53	84.96
295	CTL0294	deoxycytidine triphosphate deaminase [Chlamydia trachomatis 434/Bu]	21384.5	103	27	77.37
741	CTL0752	transcription termination factor rho [Chlamydia trachomatis 434/Bu]	51665.6	413	86	63.15	1544
215	CTL0207	LSU ribosomal protein L20P [Chlamydia trachomatis 434/Bu]	13936.3	95	19	64.23
127	CTL0118	alanyl-tRNA synthetase [Chlamydia trachomatis 434/Bu]	97638.6	614	125	71.54
850	CTL0863	peptidoglycan-associated lipoprotein [Chlamydia trachomatis 434/Bu]	21532.3	139	21	61.7
221	CTL0213	Cell division protein [Chlamydia trachomatis 434/Bu]	101816	498	101	65.28
355	CTL0353	SSU ribosomal protein S1P [Chlamydia trachomatis 434/Bu]	63473.9	392	85	65.03
660	CTL0670	polymorphic outer membrane protein [Chlamydia trachomatis 434/Bu]	183115	1040	213	61.52	561 589 661
494	CTL0499	dihydrolipoamide acetyltransferase component of pyruvate dehydrogenase complex [Chlamydia trachomatis 434/Bu]	46399.9	206	44	62
13	CTL0004	Transcription elongation factor [Chlamydia trachomatis 434/Bu]	80996.6	632	139	74.69
385	CTL0383	adenylate kinase [Chlamydia trachomatis 434/Bu]	27726.6	196	39	74.69
768	CTL0779	LSU ribosomal protein L24P [Chlamydia trachomatis 434/Bu]	12607.7	76	22	64.86
112	CTL0103	putative lipoprotein [Chlamydia trachomatis 434/Bu]	23966.8	85	18	37.56
627	CTL0636	arginine transport substrate-binding protein [Chlamydia trachomatis 434/Bu]	28570.1	161	34	59.14
877	CTL0890	SSU ribosomal protein S4P [Chlamydia trachomatis 434/Bu]	23659.8	241	46	70.81
763	CTL0774	SSU ribosomal protein S5P [Chlamydia trachomatis 434/Bu]	17761.8	120	21	41.82
300	CTL0299	putative type III secretion system chaperone [Chlamydia trachomatis 434/Bu]	18356.2	127	27	71.86
370	CTL0368	chaperone-protease ClpB [Chlamydia trachomatis 434/Bu]	96630.5	501	112	62.75
776	CTL0787	LSU ribosomal protein L2P [Chlamydia trachomatis 434/Bu]	31473.4	236	51	67.61
508	CTL0513	DNA polymerase III_ epsilon chain [Chlamydia trachomatis 434/Bu]	26559.2	152	35	64.66
762	CTL0773	LSU ribosomal protein L15P [Chlamydia trachomatis 434/Bu]	16113.7	150	24	37.5
767	CTL0778	LSU ribosomal protein L5P [Chlamydia trachomatis 434/Bu]	20489	102	24	66.11
12	CTL0003	conserved hypothetical protein [Chlamydia trachomatis 434/Bu]	16753.9	94	22	62.5
619	CTL0626	conserved hypothetical protein [Chlamydia trachomatis 434/Bu]	49446.8	195	47	53.39
349	CTL0347	GTP-binding protein [Chlamydia trachomatis 434/Bu]	39989.9	190	43	47.81
467	CTL0473	putative exported protein [Chlamydia trachomatis 434/Bu]	33080.2	85	21	28.86
241	CTL0234	4-hydroxy-3-methylbut-2-enyl diphosphate reductase [Chlamydia trachomatis 434/Bu]	34249.6	155	36	49.19
49	CTL0040	conserved hypothetical protein [Chlamydia trachomatis 434/Bu]	31030.4	127	24	41.34
702	CTL0712	cytidylate kinase [Chlamydia trachomatis 434/Bu]	24043.7	143	27	64.81
273	CTL0271	conserved hypothetical protein [Chlamydia trachomatis 434/Bu]	26736.5	119	24	63.22
539	CTL0544	deoxyuridine 5'-triphosphate nucleotidohydrolase [Chlamydia trachomatis 434/Bu]	15337.5	86	14	67.59
373	CTL0371	inclusion membrane protein E [Chlamydia trachomatis 434/Bu]	13594.2	74	18	30.3
329	CTL0328	putative protease [Chlamydia trachomatis 434/Bu]	69271.6	311	57	55.09
464	CTL0470	5'-nucleotidase [Chlamydia trachomatis 434/Bu]	31515.8	126	27	84.81
302	CTL0301	putative aminopeptidase [Chlamydia trachomatis 434/Bu]	54185.6	247	63	74.15
261	CTL0259	aspartyl/glutamyl-tRNA(Asn/Gln) amidotransferase subunit B [Chlamydia trachomatis 434/Bu]	54964.2	413	78	70.7
184	CTL0175	exported insulinase/protease [Chlamydia trachomatis 434/Bu]	108365	448	85	52.51
653	CTL0663	transcriptional repressor [Chlamydia trachomatis 434/Bu]	17660.4	118	31	66.23
836	CTL0848	tryptophanyl-tRNA synthetase [Chlamydia trachomatis 434/Bu]	39380.2	198	37	61.27
567	CTL0573	protein translocase subunit [Chlamydia trachomatis 434/Bu]	9542.39	47	8	65.85
180	CTL0171	SSU ribosomal protein S18 [Chlamydia trachomatis 434/Bu]	9402.08	51	17	60.49
230	CTL0222	conserved hypothetical protein [Chlamydia trachomatis 434/Bu]	6842.74	59	7	70.97
319	CTL0318	tyrosyl-tRNA synthetase [Chlamydia trachomatis 434/Bu]	45435.2	240	40	56.07
149	CTL0140	conserved hypothetical protein [Chlamydia trachomatis 434/Bu]	17373.7	79	13	66.67
866	CTL0879	RNA polymerase sigma factor [Chlamydia trachomatis 434/Bu]	66133.3	372	84	71.28	1660
779	CTL0790	LSU ribosomal protein L3P [Chlamydia trachomatis 434/Bu]	23480.4	187	34	58.37
83	CTL0074	ATP-dependent Clp protease_ ATP-binding component [Chlamydia trachomatis 434/Bu]	46183.4	184	33	55.37
45	CTL0036	conserved hypothetical protein [Chlamydia trachomatis 434/Bu]	16465	77	17	93.96
760	CTL0771	SSU ribosomal protein S13P [Chlamydia trachomatis 434/Bu]	13895.4	124	29	62.3
381	CTL0379	biotin carboxylase [Chlamydia trachomatis 434/Bu]	50105.8	269	52	62.8
245	CTL0238	conserved hypothetical protein [Chlamydia trachomatis 434/Bu]	53613.5	289	70	64.11	1582
3	pL2-05	B0BCM1_CHLT2 Putative uncharacterized protein;	27922.8	176	38	89.39
857	CTL0870	conserved hypothetical protein [Chlamydia trachomatis 434/Bu]	8896.14	59	13	88.61
253	CTL0250	polymorphic outer membrane protein [Chlamydia trachomatis 434/Bu]	107244	437	85	53.66
360	CTL0358	conserved hypothetical protein [Chlamydia trachomatis 434/Bu]	34188	138	33	68.46
353	CTL0351	bacterial protein translation initiation factor 2 (IF-2) [Chlamydia trachomatis 434/Bu]	97378.2	470	104	66.63
72	CTL0063	conserved hypothetical protein [Chlamydia trachomatis 434/Bu]	34743.7	200	42	69.88
793	CTL0804	aspartyl-tRNA synthetase [Chlamydia trachomatis 434/Bu]	66272.2	262	68	70.1
50	CTL0041	Type III secretion component_ basal body [Chlamydia trachomatis 434/Bu]	41198	150	33	61.93
488	CTL0493	outer membrane protein (variable surface antigen) [Chlamydia trachomatis 434/Bu]	88770.6	427	101	58.33
266	CTL0264	conserved hypothetical protein [Chlamydia trachomatis 434/Bu]	16225.8	81	15	86.01
256	CTL0254	polymorphic outer membrane protein [Chlamydia trachomatis 434/Bu]	95518.3	456	94	60.71
642	CTL0651	HSP-70 Cofactor [Chlamydia trachomatis 434/Bu]	21668.3	146	31	75.79
407	CTL0405	LSU ribosomal protein L33P [Chlamydia trachomatis 434/Bu]	6285.48	16	2	26.92
492	CTL0497	pyruvate dehydrogenase E1 component alpha subunit [Chlamydia trachomatis 434/Bu]	37203.9	114	28	46.18
177	CTL0168	LSU ribosomal protein L25 [Chlamydia trachomatis 434/Bu]	20425	104	39	54.59
100	CTL0091	phosphoglycerate mutase [Chlamydia trachomatis 434/Bu]	25831.8	180	40	92.04
759	CTL0770	SSU ribosomal protein S11P [Chlamydia trachomatis 434/Bu]	13822	68	18	70.45
882	CTL0895	conserved hypothetical protein [Chlamydia trachomatis 434/Bu]	9244.7	64	14	72.62
873	CTL0886	conserved hypothetical protein [Chlamydia trachomatis 434/Bu]	68968.7	413	106	89.55
107	CTL0098	seryl-tRNA synthetase [Chlamydia trachomatis 434/Bu]	48405.6	160	27	34.11
540	CTL0545	acetyl-coenzyme A carboxylase carboxyl transferase subunit beta [Chlamydia trachomatis 434/Bu]	33688	111	26	53.25
268	CTL0266	putative exported protein [Chlamydia trachomatis 434/Bu]	48111.8	236	56	57.89
756	CTL0767	glyceraldehyde 3-phosphate dehydrogenase [Chlamydia trachomatis 434/Bu]	36293.7	103	26	62.87
691	CTL0701	cysteine-rich membrane protein [Chlamydia trachomatis 434/Bu]	15832.4	71	14	54
812	CTL0824	type III secretion system protein [Chlamydia trachomatis 434/Bu]	24767.5	100	26	64.13
744	CTL0755	exported protease IV [Chlamydia trachomatis 434/Bu]	35771.3	183	42	74.32
105	CTL0096	cation transporting ATPase [Chlamydia trachomatis 434/Bu]	70483	233	56	50.68
346	CTL0344	low calcium response protein E (TTSS effector protein) [Chlamydia trachomatis 434/Bu]	45195.4	206	45	75.3
56	CTL0047	uridylate kinase [Chlamydia trachomatis 434/Bu]	26163.2	127	33	65.31
435	CTL0441	DNA gyrase subunit A [Chlamydia trachomatis 434/Bu]	94235.4	447	100	61.24	1162
736	CTL0747	glutamine-binding protein [Chlamydia trachomatis 434/Bu]	28974.5	95	17	49.43
274	CTL0272	conserved hypothetical protein [Chlamydia trachomatis 434/Bu]	47726.3	212	43	71.36
596	CTL0602	ABC transporter_ ATP-binding component [Chlamydia trachomatis 434/Bu]	58875.6	234	55	69.94
347	CTL0345	low calcium response protein D (predicted to be part of the TTSS apparatus) [Chlamydia trachomatis 434/Bu]	77973.8	315	68	49.44
498	CTL0503	inner membrane protein [Chlamydia trachomatis 434/Bu]	88023.9	301	75	53.37
62	CTL0053	conserved hypothetical protein [Chlamydia trachomatis 434/Bu]	53945.5	176	43	56.52
298	CTL0297	putative exported protein [Chlamydia trachomatis 434/Bu]	29852.1	100	23	63.7
552	CTL0558	V-type ATP synthase subunit D [Chlamydia trachomatis 434/Bu]	23182.2	94	17	48.77
859	CTL0872	DNA helicase [Chlamydia trachomatis 434/Bu]	72751.2	267	60	60.88
512	CTL0517	acetyl-coenzyme A carboxylase carboxyl transferase subunit alpha [Chlamydia trachomatis 434/Bu]	36374	157	39	59.57
696	CTL0706	conserved hypothetical protein (Early upstream open reading frame) [Chlamydia trachomatis 434/Bu]	20929.6	95	23	75.96
54	CTL0045	conserved hypothetical protein [Chlamydia trachomatis 434/Bu]	19857.5	157	27	70.52
771	CTL0782	LSU ribosomal protein L29P [Chlamydia trachomatis 434/Bu]	8294.71	28	7	37.5
577	CTL0584	conserved hypothetical protein [Chlamydia trachomatis 434/Bu]	9953.26	29	5	36.67
579	CTL0586	pyruvate kinase [Chlamydia trachomatis 434/Bu]	53631	222	56	71.13
361	CTL0359	enoyl-acyl-carrier protein reductase [Chlamydia trachomatis 434/Bu]	32011.7	154	33	60.07
222	CTL0214	polyribonucleotide nucleotidyltransferase [Chlamydia trachomatis 434/Bu]	75402.7	379	96	76.12
216	CTL0208	phenylalanyl-tRNA synthetase alpha chain [Chlamydia trachomatis 434/Bu]	38677.3	114	27	55.56
250	CTL0247	putative membrane protein [Chlamydia trachomatis 434/Bu]	44977.6	218	49	49.13
537	CTL0542	PTS-family membrane transport protein IIA component [Chlamydia trachomatis 434/Bu]	25757.6	80	19	48.44
820	CTL0832	general secretion pathway protein G [Chlamydia trachomatis 434/Bu]	12169.3	69	17	74.31
186	CTL0177	ribonuclease E [Chlamydia trachomatis 434/Bu]	59365.5	289	58	66.8
223	CTL0215	SSU ribosomal protein S15P [Chlamydia trachomatis 434/Bu]	10400	36	3	35.96
829	CTL0841	putative type III secretion system membrane protein [Chlamydia trachomatis 434/Bu]	50321.3	244	57	57.49
402	CTL0400	serine-threonine-protein kinase [Chlamydia trachomatis 434/Bu]	69637.9	230	50	50
322	CTL0321	ADP_ATP carrier protein [Chlamydia trachomatis 434/Bu]	58099.5	209	40	25.76
1	pL2-07a	B0BCL9_CHLT2 Putative uncharacterized protein;	14281.4	71	25	71.76
213	CTL0205	bacterial protein translation initiation factor 3 (IF-3) [Chlamydia trachomatis 434/Bu]	21066.6	96	15	48.39
536	CTL0541	putative membrane protein [Chlamydia trachomatis 434/Bu]	41810.8	126	39	37.8
232	CTL0224	methionine aminopeptidase [Chlamydia trachomatis 434/Bu]	32640.8	99	23	49.14
555	CTL0561	conserved hypothetical protein [Chlamydia trachomatis 434/Bu]	32128.5	179	40	64.66
409	CTL0407	lipoprotein release ATP-binding component [Chlamydia trachomatis 434/Bu]	25027.9	62	13	63.56
71	CTL0062	phosphoglycerate kinase [Chlamydia trachomatis 434/Bu]	43070.6	131	33	50.12
869	CTL0882	putative membrane protein [Chlamydia trachomatis 434/Bu]	27913.3	91	16	45.86
635	CTL0644	conserved hypothetical protein [Chlamydia trachomatis 434/Bu]	12867.2	51	13	69.57
625	CTL0634	putative nucleotide-binding protein [Chlamydia trachomatis 434/Bu]	50818.6	171	37	55.93
286	CTL0284	ribonuclease HII [Chlamydia trachomatis 434/Bu]	23974.7	91	18	58.53
554	CTL0560	V-type ATP synthase alpha chain [Chlamydia trachomatis 434/Bu]	65495	300	74	68.7
673	CTL0683	anti-sigma F factor antagonist [Chlamydia trachomatis 434/Bu]	12530.2	129	32	81.03
611	CTL0618	dihydrodipicolinate reductase [Chlamydia trachomatis 434/Bu]	27789	96	25	75.1
254	CTL0251	polymorphic outer membrane protein [Chlamydia trachomatis 434/Bu]	107331	399	89	71.07
310	CTL0309	conserved hypothetical protein [Chlamydia trachomatis 434/Bu]	17203.9	32	7	35.14
476	CTL0481	candidate inclusion membrane protein [Chlamydia trachomatis 434/Bu]	23534.5	98	24	47.91
769	CTL0780	LSU ribosomal protein L14P [Chlamydia trachomatis 434/Bu]	13442.6	107	30	70.49
666	CTL0676	LSU ribosomal protein L27P [Chlamydia trachomatis 434/Bu]	8916.27	37	9	46.99
174	CTL0165	glycyl-tRNA synthetase [Chlamydia trachomatis 434/Bu]	112503	341	66	53.44
519	CTL0524	S-adenosyl-L-methionine-dependent methyltransferase [Chlamydia trachomatis 434/Bu]	34017.1	159	43	74.33
79	CTL0070	preprotein translocase subunit [Chlamydia trachomatis 434/Bu]	110403	411	109	60.68	1008 1137
709	CTL0719	bacterial peptide chain release factor 2 [Chlamydia trachomatis 434/Bu]	42402.1	222	55	73.91
832	CTL0844	threonyl-tRNA synthetase [Chlamydia trachomatis 434/Bu]	72630	346	76	65.98
195	CTL0187	phosphoglucosamine mutase [Chlamydia trachomatis 434/Bu]	49288	213	44	50.87
52	CTL0043	Type III secretion structural protein (outer membrane ring) [Chlamydia trachomatis 434/Bu]	100237	355	81	49.29
661	CTL0671	polymorphic outer membrane protein [Chlamydia trachomatis 434/Bu]	187044	671	157	48.59	561 589 660
782	CTL0793	acyl-[acyl-carrier-protein]--UDP-N-acetylglucos amine O-acyltransferase [Chlamydia trachomatis 434/Bu]	30724.2	139	33	57.14	1614
277	CTL0275	signal peptidase I [Chlamydia trachomatis 434/Bu]	71534.5	198	45	53.34
375	CTL0373	inclusion membrane protein G [Chlamydia trachomatis 434/Bu]	17540.2	78	19	55.69
752	CTL0763	holliday junction DNA helicase [Chlamydia trachomatis 434/Bu]	22222.1	70	19	58
87	CTL0078	Cell shape determining protein [Chlamydia trachomatis 434/Bu]	39510.5	105	23	44.26
321	CTL0320	GTP-binding protein [Chlamydia trachomatis 434/Bu]	67408.3	169	43	48.34
657	CTL0667	polyA polymerase [Chlamydia trachomatis 434/Bu]	49446.3	123	32	51.06
541	CTL0546	superoxide dismutase [Chlamydia trachomatis 434/Bu]	23395.8	127	28	84.47
92	CTL0083	glycerol-3-phosphate dehydrogenase [NAD(P)+] [Chlamydia trachomatis 434/Bu]	36229.1	99	24	39.82
332	CTL0331	DNA polymerase III_ beta chain [Chlamydia trachomatis 434/Bu]	46529.5	203	47	66.11
148	CTL0139	3-oxoacyl-[acyl-carrier-protein] synthase [Chlamydia trachomatis 434/Bu]	44874.2	138	28	56.22
423	CTL0429	disulfide bond chaperone [Chlamydia trachomatis 434/Bu]	26822.3	115	24	60.92
312	CTL0311	dihydrolipoamide succinyltransferase component (E2) of 2-oxoglutarate dehydrogenase complex [Chlamydia trachomatis 434/Bu]	40344.3	183	39	66.85
110	CTL0101	Riboflavin synthase beta chain (6_7-dimethyl-8-ribityllumazine synthase) [Chlamydia trachomatis 434/Bu]	16412.1	76	19	68.79
542	CTL0547	phosphoglucomutase [Chlamydia trachomatis 434/Bu]	67411.1	202	54	57
521	CTL0526	conserved hypothetical protein [Chlamydia trachomatis 434/Bu]	15607.1	64	16	56.83
592	CTL0598	ATP-dependent protease La [Chlamydia trachomatis 434/Bu]	91949.4	363	88	53.72
166	CTL0156	putative exported protein [Chlamydia trachomatis 434/Bu]	19063.2	44	11	69.28
520	CTL0525	conserved hypothetical protein [Chlamydia trachomatis 434/Bu]	21558.5	93	28	66.49
808	CTL0820	dihydrolipoamide dehydrogenase [Chlamydia trachomatis 434/Bu]	49477	348	77	67.96
410	CTL0408	MAC/perforin family protein [Chlamydia trachomatis 434/Bu]	90870.8	272	63	50	907
710	CTL0720	conserved hypothetical protein [Chlamydia trachomatis 434/Bu]	9736.4	91	22	87.21
556	CTL0562	V-type ATP synthase subunit E [Chlamydia trachomatis 434/Bu]	22946.1	86	21	74.04
176	CTL0167	glycogen synthase [Chlamydia trachomatis 434/Bu]	53394.1	154	34	56.96
282	CTL0280	signal recognition particle_ subunit FFH/SRP54 [Chlamydia trachomatis 434/Bu]	49704.9	291	71	72.99
33	CTL0024	2-dehydro-3-deoxyphosphooctonate aldolase [Chlamydia trachomatis 434/Bu]	29645.1	176	37	76.58
251	CTL0248	polymorphic outer membrane protein [Chlamydia trachomatis 434/Bu]	104711	364	84	64.87	517
429	CTL0435	CTP synthase [Chlamydia trachomatis 434/Bu]	60189.5	138	38	49.72
339	CTL0338	conserved hypothetical protein [Chlamydia trachomatis 434/Bu]	59567.9	214	53	58.57
325	CTL0324	ABC transport protein_ ATP-binding component [Chlamydia trachomatis 434/Bu]	28947.5	139	36	67.57
196	CTL0188	glucosamine--fructose-6-phosphate aminotransferase [Chlamydia trachomatis 434/Bu]	67471.5	135	32	45.21
151	CTL0142	leucine dehydrogenase [Chlamydia trachomatis 434/Bu]	37349.1	141	35	56.65
668	CTL0678	putative inner membrane protein [Chlamydia trachomatis 434/Bu]	25761.8	101	27	55.79
798	CTL0809	putative exported protein [Chlamydia trachomatis 434/Bu]	36307.1	108	28	66.98
486	CTL0491	3-oxoacyl-[acyl-carrier-protein] synthase III [Chlamydia trachomatis 434/Bu]	35326.6	116	27	50.46
461	CTL0467	fructose-bisphosphate aldolase [Chlamydia trachomatis 434/Bu]	38020.4	116	32	44.25
455	CTL0461	leucyl-tRNA synthetase [Chlamydia trachomatis 434/Bu]	92846	269	72	51.04
751	CTL0762	nucleoside diphosphate kinase [Chlamydia trachomatis 434/Bu]	15264.6	74	23	86.52
55	CTL0046	ribosome recycling factor [Chlamydia trachomatis 434/Bu]	20054.1	107	22	40.78
608	CTL0615	dihydrodipicolinate synthase [Chlamydia trachomatis 434/Bu]	31262.3	76	13	50.7
484	CTL0489	3-oxoacyl-[acyl-carrier protein] reductase [Chlamydia trachomatis 434/Bu]	26035.8	90	21	78.63
704	CTL0714	arginyl-tRNA synthetase [Chlamydia trachomatis 434/Bu]	63029.3	181	43	56.13
865	CTL0878	dihydroneopterin aldolase [Chlamydia trachomatis 434/Bu]	13941.2	30	7	58.87
86	CTL0077	putative helicase [Chlamydia trachomatis 434/Bu]	133190	385	96	51.76
432	CTL0438	6-phosphogluconolactonase [Chlamydia trachomatis 434/Bu]	29005.4	127	30	84.38
400	CTL0398	conserved hypothetical protein [Chlamydia trachomatis 434/Bu]	31497.2	93	16	60.36
522	CTL0527	Chromosomal replication initiation protein [Chlamydia trachomatis 434/Bu]	51348.4	103	25	49.45
170	CTL0160	DNA mismatch repair protein [Chlamydia trachomatis 434/Bu]	92130.9	336	78	59.51
509	CTL0514	conserved hypothetical protein [Chlamydia trachomatis 434/Bu]	28754.2	109	29	69.53
600	CTL0606	preprotein translocase [Chlamydia trachomatis 434/Bu]	11088	63	13	60.78
703	CTL0713	1-acyl-sn-glycerol-3-phosphate acyltransferase [Chlamydia trachomatis 434/Bu]	23825	89	24	54.63
624	CTL0633	glucose-6-phosphate isomerase [Chlamydia trachomatis 434/Bu]	57699.8	178	46	56.57
159	CTL0150	lysyl-tRNA synthetase [Chlamydia trachomatis 434/Bu]	60076.2	177	46	50.76
264	CTL0262	conserved hypothetical protein [Chlamydia trachomatis 434/Bu]	35548.6	133	29	55.7
716	CTL0726	conserved hypothetical protein [Chlamydia trachomatis 434/Bu]	12782.1	34	5	51.38
240	CTL0233	putative exported protease [Chlamydia trachomatis 434/Bu]	67280.8	173	40	63.56
404	CTL0402	putative integral membrane protein [Chlamydia trachomatis 434/Bu]	162274	642	148	57.07
73	CTL0064	conserved hypothetical protein [Chlamydia trachomatis 434/Bu]	44310	146	33	63.57
757	CTL0768	LSU ribosomal protein L17P [Chlamydia trachomatis 434/Bu]	16152	60	16	43.26	660
616	CTL0623	3-dehydroquinate synthase [Chlamydia trachomatis 434/Bu]	41183.4	107	31	61.66	565
517	CTL0522	penicillin-binding protein [Chlamydia trachomatis 434/Bu]	73427.8	271	65	52.55	251

## Sheet: S1g. EB-Biol (2), Tech (2)
EBs - Biological replicate 2, technical replicate 2
Protein Key	CTL No.	Protein description	Protein average mass (Da)	Matched product ions	Number of matched peptides	Protein sequence coverage (%)	protein.Key_ForHomologs
562	CTL0568	LSU ribosomal protein L12P (L7/L12) [Chlamydia trachomatis 434/Bu]	13570.7	263	31	66.92
59	CTL0050	major outer membrane protein [Chlamydia trachomatis 434/Bu]	42550.3	1089	124	84.26
755	CTL0766	conserved hypothetical protein [Chlamydia trachomatis 434/Bu]	32033.8	303	47	84.72
792	CTL0803	peptidyl-prolyl cis-trans isomerase [Chlamydia trachomatis 434/Bu]	26648.4	639	100	94.24
367	CTL0365	chaperonin GroEL [Chlamydia trachomatis 434/Bu]	58091	1355	203	70.77
853	CTL0866	thioredoxin peroxidase [Chlamydia trachomatis 434/Bu]	21716.7	304	66	92.31
707	CTL0717	conserved hypothetical protein [Chlamydia trachomatis 434/Bu]	26532.1	160	27	50.42
643	CTL0652	chaperone protein [Chlamydia trachomatis 434/Bu]	70843.3	2089	285	80.61
835	CTL0847	conserved hypothetical protein [Chlamydia trachomatis 434/Bu]	21142.5	640	92	71.04
568	CTL0574	translation elongation factor Tu [Chlamydia trachomatis 434/Bu]	43308.8	1108	178	81.47
838	CTL0850	enolase [Chlamydia trachomatis 434/Bu]	45433.7	562	95	66.98
483	CTL0488	acyl carrier protein [Chlamydia trachomatis 434/Bu]	8701.65	137	22	100
42	CTL0033	phosphopeptide binding protein (predicted to be a TTSS protein) [Chlamydia trachomatis 434/Bu]	89739.2	765	96	72.5
489	CTL0494	Outer membrane protein [Chlamydia trachomatis 434/Bu]	19445.1	237	39	81.5
57	CTL0048	translation elongation factor TS [Chlamydia trachomatis 434/Bu]	30953.4	553	94	82.62
37	CTL0028	conserved hypothetical protein [Chlamydia trachomatis 434/Bu]	8783.35	145	30	80.77
645	CTL0655	conserved hypothetical protein [Chlamydia trachomatis 434/Bu]	29551.8	534	71	83.46
632	CTL0641	conserved hypothetical protein [Chlamydia trachomatis 434/Bu]	12319.4	146	34	77.48
773	CTL0784	SSU ribosomal protein S3P [Chlamydia trachomatis 434/Bu]	24343.5	310	51	66.52
563	CTL0569	LSU ribosomal protein L10P [Chlamydia trachomatis 434/Bu]	18874.7	209	38	91.86
203	CTL0195	serine protease [Chlamydia trachomatis 434/Bu]	53270.2	738	133	67.4
692	CTL0702	60kD cysteine-rich outer membrane protein [Chlamydia trachomatis 434/Bu]	59452.2	645	89	63.83	617
324	CTL0323	ABC transport protein_ solute binding component [Chlamydia trachomatis 434/Bu]	37063.3	452	70	68.4
168	CTL0158	hypothetical protein [Chlamydia trachomatis 434/Bu]	18416.1	130	24	54.27
642	CTL0651	HSP-70 Cofactor [Chlamydia trachomatis 434/Bu]	21668.3	228	39	81.05
772	CTL0783	LSU ribosomal protein L16P [Chlamydia trachomatis 434/Bu]	15774.6	93	14	52.17
861	CTL0874	conserved hypothetical protein [Chlamydia trachomatis 434/Bu]	26833.4	354	57	85.28
654	CTL0664	dnaK suppressor protein [Chlamydia trachomatis 434/Bu]	13937.8	152	26	83.87
561	CTL0567	DNA-directed RNA polymerase beta chain [Chlamydia trachomatis 434/Bu]	140058	1488	247	73.64
874	CTL0887	putative exported protein [Chlamydia trachomatis 434/Bu]	48476.8	869	141	95.38
280	CTL0278	bacterial peptide chain release factor 1 [Chlamydia trachomatis 434/Bu]	40022.2	333	59	84.12
285	CTL0283	LSU ribosomal protein L19P [Chlamydia trachomatis 434/Bu]	13142.3	196	35	63.64
368	CTL0366	10 kDa chaperonin GroES [Chlamydia trachomatis 434/Bu]	11168.8	123	28	76.47
810	CTL0822	type III secretion system protein_ membrane component [Chlamydia trachomatis 434/Bu]	35511.8	320	55	72
686	CTL0696	translation elongation factor G [Chlamydia trachomatis 434/Bu]	76492.8	849	154	84.58
507	CTL0512	conserved hypothetical protein [Chlamydia trachomatis 434/Bu]	18875.6	208	33	95.09
589	CTL0595	heat shock chaperone protein [Chlamydia trachomatis 434/Bu]	41916.5	562	80	80.36
43	CTL0034	conserved hypothetical protein [Chlamydia trachomatis 434/Bu]	9325.69	166	27	96.39
564	CTL0570	LSU ribosomal protein L1P [Chlamydia trachomatis 434/Bu]	24741.8	335	54	77.16
566	CTL0572	transcription antitermination protein [Chlamydia trachomatis 434/Bu]	20759.9	246	46	86.26
778	CTL0789	LSU ribosomal protein L1E [Chlamydia trachomatis 434/Bu]	24590.3	302	62	76.13
560	CTL0566	DNA-directed RNA polymerase beta-prime chain [Chlamydia trachomatis 434/Bu]	154814	1474	284	72.92	186
774	CTL0785	LSU ribosomal protein L22P [Chlamydia trachomatis 434/Bu]	12454.7	229	37	68.47
148	CTL0139	3-oxoacyl-[acyl-carrier-protein] synthase [Chlamydia trachomatis 434/Bu]	44874.2	237	42	66.27
58	CTL0049	SSU ribosomal protein S2 [Chlamydia trachomatis 434/Bu]	31220.4	374	66	78.72
850	CTL0863	peptidoglycan-associated lipoprotein [Chlamydia trachomatis 434/Bu]	21532.3	181	28	72.34
582	CTL0589	conserved hypothetical protein [Chlamydia trachomatis 434/Bu]	10537.3	117	21	79.17
767	CTL0778	LSU ribosomal protein L5P [Chlamydia trachomatis 434/Bu]	20489	119	25	81.11
565	CTL0571	LSU ribosomal protein L11P [Chlamydia trachomatis 434/Bu]	15053.8	167	30	80.85
257	CTL0255	conserved hypothetical protein [Chlamydia trachomatis 434/Bu]	65820	644	119	81.53
687	CTL0697	SSU ribosomal protein S7P [Chlamydia trachomatis 434/Bu]	17798.9	183	41	81.53
63	CTL0054	ABC transporter ATP-binding protein [Chlamydia trachomatis 434/Bu]	28449.6	281	39	86.27
85	CTL0076	trigger factor (chaperone) [Chlamydia trachomatis 434/Bu]	50097.9	578	101	74.21
382	CTL0380	LSU ribosomal protein L13P [Chlamydia trachomatis 434/Bu]	16849.9	172	28	55.33
45	CTL0036	conserved hypothetical protein [Chlamydia trachomatis 434/Bu]	16465	103	20	69.8
762	CTL0773	LSU ribosomal protein L15P [Chlamydia trachomatis 434/Bu]	16113.7	190	25	43.75
383	CTL0381	SSU ribosomal protein S9P [Chlamydia trachomatis 434/Bu]	14542	141	31	65.12
179	CTL0170	SSU ribosomal protein S6P [Chlamydia trachomatis 434/Bu]	12906.9	100	11	53.57
46	CTL0037	conserved hypothetical protein [Chlamydia trachomatis 434/Bu]	24443.6	250	42	80.27
765	CTL0776	LSU ribosomal protein L6P [Chlamydia trachomatis 434/Bu]	19839.3	194	39	81.97
601	CTL0607	peptide deformylase [Chlamydia trachomatis 434/Bu]	20522.8	144	24	77.9
261	CTL0259	aspartyl/glutamyl-tRNA(Asn/Gln) amidotransferase subunit B [Chlamydia trachomatis 434/Bu]	54964.2	505	82	67.83
533	CTL0538	ATP-dependent Clp protease [Chlamydia trachomatis 434/Bu]	95238.6	701	114	62.41
146	CTL0137	conserved hypothetical protein [Chlamydia trachomatis 434/Bu]	64095.4	525	102	77.86
181	CTL0172	LSU ribosomal protein L9 [Chlamydia trachomatis 434/Bu]	18437.2	221	44	73.65	250
165	CTL0155	SSU ribosomal protein S14P [Chlamydia trachomatis 434/Bu]	11715.8	77	16	40.59
782	CTL0793	acyl-[acyl-carrier-protein]--UDP-N-acetylglucos amine O-acyltransferase [Chlamydia trachomatis 434/Bu]	30724.2	128	27	51.43
830	CTL0842	putative type III secretion system protein [Chlamydia trachomatis 434/Bu]	44065.8	463	87	83.6
857	CTL0870	conserved hypothetical protein [Chlamydia trachomatis 434/Bu]	8896.14	83	17	100	598
223	CTL0215	SSU ribosomal protein S15P [Chlamydia trachomatis 434/Bu]	10400	61	7	46.07
758	CTL0769	DNA-directed RNA polymerase alpha chain [Chlamydia trachomatis 434/Bu]	41810.4	358	61	55.17
127	CTL0118	alanyl-tRNA synthetase [Chlamydia trachomatis 434/Bu]	97638.6	625	114	64.11
789	CTL0800	conserved hypothetical protein [Chlamydia trachomatis 434/Bu]	27480.5	326	51	84.87
27	CTL0018	recombinase A [Chlamydia trachomatis 434/Bu]	37818.4	348	53	74.43
407	CTL0405	LSU ribosomal protein L33P [Chlamydia trachomatis 434/Bu]	6285.48	32	2	26.92
323	CTL0322	conserved hypothetical protein [Chlamydia trachomatis 434/Bu]	17948	230	47	75.95
559	CTL0565	transaldolase [Chlamydia trachomatis 434/Bu]	36160.8	336	57	79.51
470	CTL0476	candidate inclusion membrane protein [Chlamydia trachomatis 434/Bu]	29591.5	280	46	63.81
685	CTL0695	SSU ribosomal protein S10P [Chlamydia trachomatis 434/Bu]	11869	75	16	69.52
539	CTL0544	deoxyuridine 5'-triphosphate nucleotidohydrolase [Chlamydia trachomatis 434/Bu]	15337.5	107	15	82.76
514	CTL0519	integration host factor alpha-subunit [Chlamydia trachomatis 434/Bu]	11410.5	240	49	66
776	CTL0787	LSU ribosomal protein L2P [Chlamydia trachomatis 434/Bu]	31473.4	294	53	69.01
354	CTL0352	N utilization substance protein A [Chlamydia trachomatis 434/Bu]	48885	490	101	85.71
627	CTL0636	arginine transport substrate-binding protein [Chlamydia trachomatis 434/Bu]	28570.1	186	30	68.87
259	CTL0257	glutamyl-tRNA(Gln) amidotransferase subunit C [Chlamydia trachomatis 434/Bu]	11073.6	110	13	59
260	CTL0258	aspartyl-glutamyl-tRNA(Asn-Gln) amidotransferase subunit A [Chlamydia trachomatis 434/Bu]	53602.4	355	64	68.23
13	CTL0004	Transcription elongation factor [Chlamydia trachomatis 434/Bu]	80996.6	592	112	76.22
702	CTL0712	cytidylate kinase [Chlamydia trachomatis 434/Bu]	24043.7	166	28	78.7
866	CTL0879	RNA polymerase sigma factor [Chlamydia trachomatis 434/Bu]	66133.3	410	79	60.42
191	CTL0183	polymorphic outer membrane protein [Chlamydia trachomatis 434/Bu]	160521	1247	219	77.06
283	CTL0281	SSU ribosomal protein S16P [Chlamydia trachomatis 434/Bu]	13409.6	110	21	56.9
494	CTL0499	dihydrolipoamide acetyltransferase component of pyruvate dehydrogenase complex [Chlamydia trachomatis 434/Bu]	46399.9	209	39	57.58
741	CTL0752	transcription termination factor rho [Chlamydia trachomatis 434/Bu]	51665.6	454	89	69.83
667	CTL0677	LSU ribosomal protein L21P [Chlamydia trachomatis 434/Bu]	12163	162	33	67.29
680	CTL0690	ATP-dependent Clp protease proteolytic subunit [Chlamydia trachomatis 434/Bu]	21073.5	145	22	86.98
141	CTL0132	conserved hypothetical protein [Chlamydia trachomatis 434/Bu]	15081.9	254	36	76.98
467	CTL0473	putative exported protein [Chlamydia trachomatis 434/Bu]	33080.2	93	20	40.6
55	CTL0046	ribosome recycling factor [Chlamydia trachomatis 434/Bu]	20054.1	146	26	74.3
355	CTL0353	SSU ribosomal protein S1P [Chlamydia trachomatis 434/Bu]	63473.9	560	92	71.7
666	CTL0676	LSU ribosomal protein L27P [Chlamydia trachomatis 434/Bu]	8916.27	79	16	61.45
760	CTL0771	SSU ribosomal protein S13P [Chlamydia trachomatis 434/Bu]	13895.4	118	24	62.3
215	CTL0207	LSU ribosomal protein L20P [Chlamydia trachomatis 434/Bu]	13936.3	93	21	59.35
130	CTL0121	translation elongation factor P [Chlamydia trachomatis 434/Bu]	20190	122	21	81.46
83	CTL0074	ATP-dependent Clp protease_ ATP-binding component [Chlamydia trachomatis 434/Bu]	46183.4	271	42	74.46
349	CTL0347	GTP-binding protein [Chlamydia trachomatis 434/Bu]	39989.9	201	48	56.56
184	CTL0175	exported insulinase/protease [Chlamydia trachomatis 434/Bu]	108365	495	98	59.21
537	CTL0542	PTS-family membrane transport protein IIA component [Chlamydia trachomatis 434/Bu]	25757.6	108	24	66.67
329	CTL0328	putative protease [Chlamydia trachomatis 434/Bu]	69271.6	282	59	63.17
464	CTL0470	5'-nucleotidase [Chlamydia trachomatis 434/Bu]	31515.8	119	23	60.78
716	CTL0726	conserved hypothetical protein [Chlamydia trachomatis 434/Bu]	12782.1	99	21	63.3
241	CTL0234	4-hydroxy-3-methylbut-2-enyl diphosphate reductase [Chlamydia trachomatis 434/Bu]	34249.6	161	38	59.93
500	CTL0505	putative lipoprotein [Chlamydia trachomatis 434/Bu]	24040.5	182	31	59.07
370	CTL0368	chaperone-protease ClpB [Chlamydia trachomatis 434/Bu]	96630.5	582	108	66.44
373	CTL0371	inclusion membrane protein E [Chlamydia trachomatis 434/Bu]	13594.2	84	14	30.3
221	CTL0213	Cell division protein [Chlamydia trachomatis 434/Bu]	101816	563	113	67.58
660	CTL0670	polymorphic outer membrane protein [Chlamydia trachomatis 434/Bu]	183115	1041	196	61.18	661
777	CTL0788	LSU ribosomal protein L23P [Chlamydia trachomatis 434/Bu]	12223.5	94	19	65.77
112	CTL0103	putative lipoprotein [Chlamydia trachomatis 434/Bu]	23966.8	123	21	53.85
91	CTL0082	outer membrane protein B [Chlamydia trachomatis 434/Bu]	37406.5	294	52	66.47
250	CTL0247	putative membrane protein [Chlamydia trachomatis 434/Bu]	44977.6	160	32	44.89	181
158	CTL0149	protein disulfide isomerase [Chlamydia trachomatis 434/Bu]	18586.5	183	36	87.2
100	CTL0091	phosphoglycerate mutase [Chlamydia trachomatis 434/Bu]	25831.8	235	55	78.76
859	CTL0872	DNA helicase [Chlamydia trachomatis 434/Bu]	72751.2	388	79	81.23
820	CTL0832	general secretion pathway protein G [Chlamydia trachomatis 434/Bu]	12169.3	99	27	76.15
149	CTL0140	conserved hypothetical protein [Chlamydia trachomatis 434/Bu]	17373.7	108	24	92.67
3	pL2-05	B0BCM1_CHLT2 Putative uncharacterized protein;	27922.8	231	43	90.15
300	CTL0299	putative type III secretion system chaperone [Chlamydia trachomatis 434/Bu]	18356.2	126	29	70.06
436	CTL0442	DNA gyrase subunit B [Chlamydia trachomatis 434/Bu]	89761.4	592	126	70.9
508	CTL0513	DNA polymerase III_ epsilon chain [Chlamydia trachomatis 434/Bu]	26559.2	189	38	78.88
69	CTL0060	conserved hypothetical protein [Chlamydia trachomatis 434/Bu]	25176.1	161	39	83.48
457	CTL0463	conserved hypothetical protein [Chlamydia trachomatis 434/Bu]	20813.8	63	13	57.14
556	CTL0562	V-type ATP synthase subunit E [Chlamydia trachomatis 434/Bu]	22946.1	141	24	78.85
385	CTL0383	adenylate kinase [Chlamydia trachomatis 434/Bu]	27726.6	223	47	74.29
653	CTL0663	transcriptional repressor [Chlamydia trachomatis 434/Bu]	17660.4	133	31	83.12
769	CTL0780	LSU ribosomal protein L14P [Chlamydia trachomatis 434/Bu]	13442.6	151	22	53.28
763	CTL0774	SSU ribosomal protein S5P [Chlamydia trachomatis 434/Bu]	17761.8	121	20	37.58
793	CTL0804	aspartyl-tRNA synthetase [Chlamydia trachomatis 434/Bu]	66272.2	315	65	66.84
418	CTL0424	Tryptophan synthase alpha chain [Chlamydia trachomatis 434/Bu]	28101.1	145	24	73.12
375	CTL0373	inclusion membrane protein G [Chlamydia trachomatis 434/Bu]	17540.2	107	17	52.1
193	CTL0185	putative membrane protein [Chlamydia trachomatis 434/Bu]	11420.6	73	13	45.45
268	CTL0266	putative exported protein [Chlamydia trachomatis 434/Bu]	48111.8	263	62	73.92
619	CTL0626	conserved hypothetical protein [Chlamydia trachomatis 434/Bu]	49446.8	246	49	62.44
567	CTL0573	protein translocase subunit [Chlamydia trachomatis 434/Bu]	9542.39	37	5	42.68
476	CTL0481	candidate inclusion membrane protein [Chlamydia trachomatis 434/Bu]	23534.5	116	21	55.35
752	CTL0763	holliday junction DNA helicase [Chlamydia trachomatis 434/Bu]	22222.1	104	25	58
295	CTL0294	deoxycytidine triphosphate deaminase [Chlamydia trachomatis 434/Bu]	21384.5	104	17	47.37
49	CTL0040	conserved hypothetical protein [Chlamydia trachomatis 434/Bu]	31030.4	100	20	40.99
273	CTL0271	conserved hypothetical protein [Chlamydia trachomatis 434/Bu]	26736.5	113	26	65.29
180	CTL0171	SSU ribosomal protein S18 [Chlamydia trachomatis 434/Bu]	9402.08	49	17	41.98
779	CTL0790	LSU ribosomal protein L3P [Chlamydia trachomatis 434/Bu]	23480.4	128	23	47.06
877	CTL0890	SSU ribosomal protein S4P [Chlamydia trachomatis 434/Bu]	23659.8	204	47	61.24
319	CTL0318	tyrosyl-tRNA synthetase [Chlamydia trachomatis 434/Bu]	45435.2	261	40	59.47
498	CTL0503	inner membrane protein [Chlamydia trachomatis 434/Bu]	88023.9	429	92	58.2
12	CTL0003	conserved hypothetical protein [Chlamydia trachomatis 434/Bu]	16753.9	95	20	70.83
353	CTL0351	bacterial protein translation initiation factor 2 (IF-2) [Chlamydia trachomatis 434/Bu]	97378.2	429	91	68.53
435	CTL0441	DNA gyrase subunit A [Chlamydia trachomatis 434/Bu]	94235.4	492	109	63.16
744	CTL0755	exported protease IV [Chlamydia trachomatis 434/Bu]	35771.3	222	46	63.75
678	CTL0688	conserved hypothetical protein [Chlamydia trachomatis 434/Bu]	39227.2	214	43	76.6
298	CTL0297	putative exported protein [Chlamydia trachomatis 434/Bu]	29852.1	151	28	78.15
253	CTL0250	polymorphic outer membrane protein [Chlamydia trachomatis 434/Bu]	107244	521	107	56.13	410
222	CTL0214	polyribonucleotide nucleotidyltransferase [Chlamydia trachomatis 434/Bu]	75402.7	384	83	58.42
521	CTL0526	conserved hypothetical protein [Chlamydia trachomatis 434/Bu]	15607.1	74	18	51.08
119	CTL0110	preprotein translocase [Chlamydia trachomatis 434/Bu]	12814.3	59	19	65.79
836	CTL0848	tryptophanyl-tRNA synthetase [Chlamydia trachomatis 434/Bu]	39380.2	248	42	53.18
488	CTL0493	outer membrane protein (variable surface antigen) [Chlamydia trachomatis 434/Bu]	88770.6	379	79	54.17
552	CTL0558	V-type ATP synthase subunit D [Chlamydia trachomatis 434/Bu]	23182.2	119	25	56.65
72	CTL0063	conserved hypothetical protein [Chlamydia trachomatis 434/Bu]	34743.7	195	39	87.58
245	CTL0238	conserved hypothetical protein [Chlamydia trachomatis 434/Bu]	53613.5	276	61	75.52	1091
54	CTL0045	conserved hypothetical protein [Chlamydia trachomatis 434/Bu]	19857.5	121	26	73.41
332	CTL0331	DNA polymerase III_ beta chain [Chlamydia trachomatis 434/Bu]	46529.5	252	53	75.96
151	CTL0142	leucine dehydrogenase [Chlamydia trachomatis 434/Bu]	37349.1	153	45	58.96
611	CTL0618	dihydrodipicolinate reductase [Chlamydia trachomatis 434/Bu]	27789	111	20	58.5
812	CTL0824	type III secretion system protein [Chlamydia trachomatis 434/Bu]	24767.5	102	20	58.74
286	CTL0284	ribonuclease HII [Chlamydia trachomatis 434/Bu]	23974.7	107	20	65.9
177	CTL0168	LSU ribosomal protein L25 [Chlamydia trachomatis 434/Bu]	20425	100	28	56.76
52	CTL0043	Type III secretion structural protein (outer membrane ring) [Chlamydia trachomatis 434/Bu]	100237	425	85	41.48
540	CTL0545	acetyl-coenzyme A carboxylase carboxyl transferase subunit beta [Chlamydia trachomatis 434/Bu]	33688	158	28	51.95
50	CTL0041	Type III secretion component_ basal body [Chlamydia trachomatis 434/Bu]	41198	131	27	46.38
596	CTL0602	ABC transporter_ ATP-binding component [Chlamydia trachomatis 434/Bu]	58875.6	208	54	58.98
256	CTL0254	polymorphic outer membrane protein [Chlamydia trachomatis 434/Bu]	95518.3	535	105	63.67
759	CTL0770	SSU ribosomal protein S11P [Chlamydia trachomatis 434/Bu]	13822	101	30	86.36
274	CTL0272	conserved hypothetical protein [Chlamydia trachomatis 434/Bu]	47726.3	263	62	72.98
554	CTL0560	V-type ATP synthase alpha chain [Chlamydia trachomatis 434/Bu]	65495	342	77	64.97
832	CTL0844	threonyl-tRNA synthetase [Chlamydia trachomatis 434/Bu]	72630	456	90	69.61
62	CTL0053	conserved hypothetical protein [Chlamydia trachomatis 434/Bu]	53945.5	181	45	49.07
555	CTL0561	conserved hypothetical protein [Chlamydia trachomatis 434/Bu]	32128.5	109	21	72.93
302	CTL0301	putative aminopeptidase [Chlamydia trachomatis 434/Bu]	54185.6	294	60	67.94
671	CTL0681	conserved hypothetical protein [Chlamydia trachomatis 434/Bu]	18455.8	63	13	57.76
360	CTL0358	conserved hypothetical protein [Chlamydia trachomatis 434/Bu]	34188	176	39	68.12
709	CTL0719	bacterial peptide chain release factor 2 [Chlamydia trachomatis 434/Bu]	42402.1	209	51	78.8
213	CTL0205	bacterial protein translation initiation factor 3 (IF-3) [Chlamydia trachomatis 434/Bu]	21066.6	120	21	58.06
105	CTL0096	cation transporting ATPase [Chlamydia trachomatis 434/Bu]	70483	286	61	47.19
600	CTL0606	preprotein translocase [Chlamydia trachomatis 434/Bu]	11088	62	11	83.33
410	CTL0408	MAC/perforin family protein [Chlamydia trachomatis 434/Bu]	90870.8	356	79	58.89	253
764	CTL0775	LSU ribosomal protein L18P [Chlamydia trachomatis 434/Bu]	13378.7	65	12	44.72
625	CTL0634	putative nucleotide-binding protein [Chlamydia trachomatis 434/Bu]	50818.6	182	32	59.51
592	CTL0598	ATP-dependent protease La [Chlamydia trachomatis 434/Bu]	91949.4	485	113	70.7
492	CTL0497	pyruvate dehydrogenase E1 component alpha subunit [Chlamydia trachomatis 434/Bu]	37203.9	106	21	42.94
882	CTL0895	conserved hypothetical protein [Chlamydia trachomatis 434/Bu]	9244.7	69	13	92.86
175	CTL0166	CDP-diacylglycerol--glycerol-3-phosphate 3-phosphatidyltransferase [Chlamydia trachomatis 434/Bu]	22753.1	68	11	32.18
343	CTL0341	LSU ribosomal protein L28P [Chlamydia trachomatis 434/Bu]	10145.3	41	11	47.19
346	CTL0344	low calcium response protein E (TTSS effector protein) [Chlamydia trachomatis 434/Bu]	45195.4	236	50	81.95
455	CTL0461	leucyl-tRNA synthetase [Chlamydia trachomatis 434/Bu]	92846	284	61	43.59
347	CTL0345	low calcium response protein D (predicted to be part of the TTSS apparatus) [Chlamydia trachomatis 434/Bu]	77973.8	377	80	49.15
608	CTL0615	dihydrodipicolinate synthase [Chlamydia trachomatis 434/Bu]	31262.3	108	25	64.69
254	CTL0251	polymorphic outer membrane protein [Chlamydia trachomatis 434/Bu]	107331	547	110	76.54
427	CTL0433	putative exported protein [Chlamydia trachomatis 434/Bu]	26978.9	47	11	55.08
402	CTL0400	serine-threonine-protein kinase [Chlamydia trachomatis 434/Bu]	69637.9	263	55	55.86
736	CTL0747	glutamine-binding protein [Chlamydia trachomatis 434/Bu]	28974.5	87	15	46.36
79	CTL0070	preprotein translocase subunit [Chlamydia trachomatis 434/Bu]	110403	406	90	67.49
756	CTL0767	glyceraldehyde 3-phosphate dehydrogenase [Chlamydia trachomatis 434/Bu]	36293.7	136	32	75.15
381	CTL0379	biotin carboxylase [Chlamydia trachomatis 434/Bu]	50105.8	188	42	54.49
873	CTL0886	conserved hypothetical protein [Chlamydia trachomatis 434/Bu]	68968.7	508	106	90.02
579	CTL0586	pyruvate kinase [Chlamydia trachomatis 434/Bu]	53631	245	55	80.82
266	CTL0264	conserved hypothetical protein [Chlamydia trachomatis 434/Bu]	16225.8	97	23	82.52
801	CTL0812	conserved hypothetical protein [Chlamydia trachomatis 434/Bu]	15803.7	83	17	65.25
339	CTL0338	conserved hypothetical protein [Chlamydia trachomatis 434/Bu]	59567.9	218	47	61.07
635	CTL0644	conserved hypothetical protein [Chlamydia trachomatis 434/Bu]	12867.2	66	13	55.65
232	CTL0224	methionine aminopeptidase [Chlamydia trachomatis 434/Bu]	32640.8	108	19	49.83
536	CTL0541	putative membrane protein [Chlamydia trachomatis 434/Bu]	41810.8	150	42	45.67
56	CTL0047	uridylate kinase [Chlamydia trachomatis 434/Bu]	26163.2	145	26	83.67
794	CTL0805	histidyl-tRNA synthetase [Chlamydia trachomatis 434/Bu]	49092.9	225	45	70.79
577	CTL0584	conserved hypothetical protein [Chlamydia trachomatis 434/Bu]	9953.26	45	15	75.56
196	CTL0188	glucosamine--fructose-6-phosphate aminotransferase [Chlamydia trachomatis 434/Bu]	67471.5	264	65	55.78
225	CTL0217	conserved hypothetical protein [Chlamydia trachomatis 434/Bu]	7991.81	55	10	75
775	CTL0786	SSU ribosomal protein S19P [Chlamydia trachomatis 434/Bu]	10233.1	68	15	46.59
784	CTL0795	UDP-3-O-[3-hydroxymyristoyl] N-acetylglucosamine deacetylase [Chlamydia trachomatis 434/Bu]	31297.8	94	22	63.29
92	CTL0083	glycerol-3-phosphate dehydrogenase [NAD(P)+] [Chlamydia trachomatis 434/Bu]	36229.1	120	26	41.92
282	CTL0280	signal recognition particle_ subunit FFH/SRP54 [Chlamydia trachomatis 434/Bu]	49704.9	291	60	73.88
754	CTL0765	conserved hypothetical protein [Chlamydia trachomatis 434/Bu]	17709.1	166	36	86.58
486	CTL0491	3-oxoacyl-[acyl-carrier-protein] synthase III [Chlamydia trachomatis 434/Bu]	35326.6	168	43	63.61
829	CTL0841	putative type III secretion system membrane protein [Chlamydia trachomatis 434/Bu]	50321.3	268	59	62.42
66	CTL0057	putative chromosome partitioning protein [Chlamydia trachomatis 434/Bu]	31523.7	152	39	75.44
185	CTL0176	glycerol-3-phosphate acyltransferase [Chlamydia trachomatis 434/Bu]	38125	142	31	60.66
207	CTL0199	ribonucleoside-diphosphate reductase alpha chain [Chlamydia trachomatis 434/Bu]	119414	607	135	67.81
361	CTL0359	enoyl-acyl-carrier protein reductase [Chlamydia trachomatis 434/Bu]	32011.7	122	32	72.48
768	CTL0779	LSU ribosomal protein L24P [Chlamydia trachomatis 434/Bu]	12607.7	73	20	61.26
490	CTL0495	UDP-3-O-[3-hydroxymyristoyl] glucosamine N-acyltransferase [Chlamydia trachomatis 434/Bu]	38403.1	172	30	48.31
661	CTL0671	polymorphic outer membrane protein [Chlamydia trachomatis 434/Bu]	187044	635	138	56.65	660
569	CTL0575	bacterial protein translation initiation factor 1 (IF-1) [Chlamydia trachomatis 434/Bu]	8413.03	39	12	69.86
696	CTL0706	conserved hypothetical protein (Early upstream open reading frame) [Chlamydia trachomatis 434/Bu]	20929.6	93	22	72.13
80	CTL0071	conserved hypothetical protein [Chlamydia trachomatis 434/Bu]	20482.8	97	20	88
380	CTL0378	biotin carboxyl carrier protein of acetyl-CoA carboxylase [Chlamydia trachomatis 434/Bu]	18198.1	114	28	57.32
277	CTL0275	signal peptidase I [Chlamydia trachomatis 434/Bu]	71534.5	237	58	50.8
883	CTL0897	conserved hypothetical protein [Chlamydia trachomatis 434/Bu]	60901.3	308	68	81.85
279	CTL0277	LSU ribosomal protein L31P [Chlamydia trachomatis 434/Bu]	12188	32	8	69.44
275	CTL0273	putative membrane protein [Chlamydia trachomatis 434/Bu]	17816.7	79	18	71.97
121	CTL0112	histone H1--like developmental protein [Chlamydia trachomatis 434/Bu]	13698.7	51	12	26.4
322	CTL0321	ADP_ATP carrier protein [Chlamydia trachomatis 434/Bu]	58099.5	210	48	42.23
310	CTL0309	conserved hypothetical protein [Chlamydia trachomatis 434/Bu]	17203.9	41	8	49.32
154	CTL0145	2-acylglycerophosphoethanolamine acyltransferase [Chlamydia trachomatis 434/Bu]	59393.3	217	49	71.51
475	CTL0480	candidate inclusion membrane protein [Chlamydia trachomatis 434/Bu]	20777.1	170	32	69.9
107	CTL0098	seryl-tRNA synthetase [Chlamydia trachomatis 434/Bu]	48405.6	163	37	57.71
461	CTL0467	fructose-bisphosphate aldolase [Chlamydia trachomatis 434/Bu]	38020.4	166	35	60.34
409	CTL0407	lipoprotein release ATP-binding component [Chlamydia trachomatis 434/Bu]	25027.9	68	12	56
869	CTL0882	putative membrane protein [Chlamydia trachomatis 434/Bu]	27913.3	94	18	50.38
622	CTL0630	malate dehydrogenase [Chlamydia trachomatis 434/Bu]	35560.7	235	53	79.14
512	CTL0517	acetyl-coenzyme A carboxylase carboxyl transferase subunit alpha [Chlamydia trachomatis 434/Bu]	36374	184	39	53.09
86	CTL0077	putative helicase [Chlamydia trachomatis 434/Bu]	133190	484	115	63.97
771	CTL0782	LSU ribosomal protein L29P [Chlamydia trachomatis 434/Bu]	8294.71	36	10	47.22
176	CTL0167	glycogen synthase [Chlamydia trachomatis 434/Bu]	53394.1	162	40	72.57
87	CTL0078	Cell shape determining protein [Chlamydia trachomatis 434/Bu]	39510.5	100	25	43.99
1	pL2-07a	B0BCL9_CHLT2 Putative uncharacterized protein;	14281.4	51	15	76.34
230	CTL0222	conserved hypothetical protein [Chlamydia trachomatis 434/Bu]	6842.74	86	15	83.87
808	CTL0820	dihydrolipoamide dehydrogenase [Chlamydia trachomatis 434/Bu]	49477	387	93	70.97
484	CTL0489	3-oxoacyl-[acyl-carrier protein] reductase [Chlamydia trachomatis 434/Bu]	26035.8	91	26	78.23
398	CTL0396	protein translocase [Chlamydia trachomatis 434/Bu]	16791	40	8	53.38
706	CTL0716	Translocated actin-recruiting phosphoprotein [Chlamydia trachomatis 434/Bu]	103252	284	60	40.5
47	CTL0038	ATP synthase (predicted TTSS protein) [Chlamydia trachomatis 434/Bu]	48216.7	171	44	57.01
186	CTL0177	ribonuclease E [Chlamydia trachomatis 434/Bu]	59365.5	319	63	76.56	560
519	CTL0524	S-adenosyl-L-methionine-dependent methyltransferase [Chlamydia trachomatis 434/Bu]	34017.1	108	21	58.33
673	CTL0683	anti-sigma F factor antagonist [Chlamydia trachomatis 434/Bu]	12530.2	126	29	100
195	CTL0187	phosphoglucosamine mutase [Chlamydia trachomatis 434/Bu]	49288	202	43	56.11
216	CTL0208	phenylalanyl-tRNA synthetase alpha chain [Chlamydia trachomatis 434/Bu]	38677.3	150	35	65.79
276	CTL0274	isoleucyl-tRNA synthetase_ mupirocin resistant [Chlamydia trachomatis 434/Bu]	118804	343	82	58.11
522	CTL0527	Chromosomal replication initiation protein [Chlamydia trachomatis 434/Bu]	51348.4	172	38	63.08
251	CTL0248	polymorphic outer membrane protein [Chlamydia trachomatis 434/Bu]	104711	379	82	70.16
541	CTL0546	superoxide dismutase [Chlamydia trachomatis 434/Bu]	23395.8	106	24	79.61
174	CTL0165	glycyl-tRNA synthetase [Chlamydia trachomatis 434/Bu]	112503	434	102	60.92
159	CTL0150	lysyl-tRNA synthetase [Chlamydia trachomatis 434/Bu]	60076.2	209	46	63.12
67	CTL0058	ABC transport protein_ ATPase component [Chlamydia trachomatis 434/Bu]	31012.1	148	31	54.35
224	CTL0216	Cytosine deaminase [Chlamydia trachomatis 434/Bu]	18475.5	46	9	77.3
553	CTL0559	V-type sodium ATP synthase subunit B [Chlamydia trachomatis 434/Bu]	48645.3	205	46	63.7
879	CTL0892	dimethylallyltransferase [Chlamydia trachomatis 434/Bu]	32524.2	96	26	51.2
644	CTL0654	exoribonuclease II [Chlamydia trachomatis 434/Bu]	77957.4	208	45	46.4
118	CTL0109	Na(+)-translocating NADH-quinone reductase subunit F [Chlamydia trachomatis 434/Bu]	48518.2	174	34	52.67
166	CTL0156	putative exported protein [Chlamydia trachomatis 434/Bu]	19063.2	37	7	53.01
321	CTL0320	GTP-binding protein [Chlamydia trachomatis 434/Bu]	67408.3	192	45	49.83
400	CTL0398	conserved hypothetical protein [Chlamydia trachomatis 434/Bu]	31497.2	104	25	86.07
416	CTL0422	trp operon repressor [Chlamydia trachomatis 434/Bu]	10875.5	73	17	87.23
691	CTL0701	cysteine-rich membrane protein [Chlamydia trachomatis 434/Bu]	15832.4	70	14	57.33
833	CTL0845	Chromosome partitioning ATPase (ParA family) [Chlamydia trachomatis 434/Bu]	28208.5	53	15	47.06
542	CTL0547	phosphoglucomutase [Chlamydia trachomatis 434/Bu]	67411.1	234	57	60.88
11	CTL0002	Na(+)-translocating NADH-quinone reductase subunit A [Chlamydia trachomatis 434/Bu]	51757.2	157	35	58.49	871
150	CTL0141	inorganic pyrophosphatase [Chlamydia trachomatis 434/Bu]	23390.8	66	14	55.02
205	CTL0197	DNA recombination protein [Chlamydia trachomatis 434/Bu]	48522.5	175	40	60.89
493	CTL0498	pyruvate dehydrogenase E1 component beta subunit [Chlamydia trachomatis 434/Bu]	36168	71	21	47.87
674	CTL0684	conserved hypothetical protein [Chlamydia trachomatis 434/Bu]	70065.8	192	40	57.65
743	CTL0754	DNA polymerase I [Chlamydia trachomatis 434/Bu]	96662.8	411	98	64.43
523	CTL0528	conserved hypothetical protein [Chlamydia trachomatis 434/Bu]	21293.6	77	17	81.96
170	CTL0160	DNA mismatch repair protein [Chlamydia trachomatis 434/Bu]	92130.9	353	82	60.49
659	CTL0669	polymorphic outer membrane protein [Chlamydia trachomatis 434/Bu]	105625	541	119	65.85
780	CTL0791	putative membrane protein [Chlamydia trachomatis 434/Bu]	31250.4	124	29	52.01
73	CTL0064	conserved hypothetical protein [Chlamydia trachomatis 434/Bu]	44310	150	39	64.82
856	CTL0869	conserved hypothetical protein [Chlamydia trachomatis 434/Bu]	23277.8	132	30	67.94
864	CTL0877	2-amino-4-hydroxy-6-hydroxymethyldihydropteridi ne pyrophosphokinase [Chlamydia trachomatis 434/Bu]	50262.6	175	41	58.67
33	CTL0024	2-dehydro-3-deoxyphosphooctonate aldolase [Chlamydia trachomatis 434/Bu]	29645.1	109	24	57.99
639	CTL0648	conserved hypothetical protein [Chlamydia trachomatis 434/Bu]	41294.9	149	35	61.97
825	CTL0837	proline dipeptidase [Chlamydia trachomatis 434/Bu]	39330.2	111	25	57.3
809	CTL0821	lipoic acid synthetase [Chlamydia trachomatis 434/Bu]	34694.7	112	24	44.69
710	CTL0720	conserved hypothetical protein [Chlamydia trachomatis 434/Bu]	9736.4	127	29	93.02
845	CTL0859	thiol:disulfide interchange protein [Chlamydia trachomatis 434/Bu]	76171.4	131	33	32.8
369	CTL0367	oligoendopeptidase F [Chlamydia trachomatis 434/Bu]	69030.2	202	51	61.18
356	CTL0354	thioredoxin reductase [Chlamydia trachomatis 434/Bu]	37867.6	120	29	41.6
823	CTL0835	general secretion pathway protein D [Chlamydia trachomatis 434/Bu]	83767.7	261	69	67.11
178	CTL0169	peptidyl-tRNA hydrolase [Chlamydia trachomatis 434/Bu]	19963	28	8	39.11
429	CTL0435	CTP synthase [Chlamydia trachomatis 434/Bu]	60189.5	147	30	40.26
624	CTL0633	glucose-6-phosphate isomerase [Chlamydia trachomatis 434/Bu]	57699.8	174	41	56.38
284	CTL0282	tRNA (guanine-N(1)-)-methyltransferase [Chlamydia trachomatis 434/Bu]	39779.7	84	27	61.93
634	CTL0643	conserved hypothetical protein [Chlamydia trachomatis 434/Bu]	77101.3	149	32	42.4
872	CTL0885	conserved hypothetical protein [Chlamydia trachomatis 434/Bu]	92625.2	323	82	61.78
210	CTL0202	putative SAM-dependent methyltransferase [Chlamydia trachomatis 434/Bu]	21558.8	107	25	65.46
704	CTL0714	arginyl-tRNA synthetase [Chlamydia trachomatis 434/Bu]	63029.3	222	52	52.04
202	CTL0194	succinyl-CoA synthetase alpha chain [Chlamydia trachomatis 434/Bu]	30239	137	32	67.01
529	CTL0534	glycine cleavage system H protein [Chlamydia trachomatis 434/Bu]	13146.9	23	5	52.99
751	CTL0762	nucleoside diphosphate kinase [Chlamydia trachomatis 434/Bu]	15264.6	62	16	85.11
798	CTL0809	putative exported protein [Chlamydia trachomatis 434/Bu]	36307.1	103	26	69.81
834	CTL0846	virulence plasmid protein pGP6-D-related protein [Chlamydia trachomatis 434/Bu]	30733.2	146	34	60.84
786	CTL0797	acyl-CoA hydrolase [Chlamydia trachomatis 434/Bu]	18526.4	60	16	55.63
252	CTL0249	polymorphic outer membrane protein [Chlamydia trachomatis 434/Bu]	112539	380	98	59.88
9	pL2-07	B0BCM7_CHLT2 Putative uncharacterized protein;	15217.4	49	11	62.41
456	CTL0462	glutamate-1-semialdehyde 2_1-aminomutase [Chlamydia trachomatis 434/Bu]	45940	129	29	43.6
240	CTL0233	putative exported protease [Chlamydia trachomatis 434/Bu]	67280.8	205	38	58.07
432	CTL0438	6-phosphogluconolactonase [Chlamydia trachomatis 434/Bu]	29005.4	117	27	75
675	CTL0685	conserved hypothetical protein [Chlamydia trachomatis 434/Bu]	41371.8	117	26	52.57
668	CTL0678	putative inner membrane protein [Chlamydia trachomatis 434/Bu]	25761.8	123	29	39.06
126	CTL0117	transcription-repair coupling factor [Chlamydia trachomatis 434/Bu]	121163	496	114	68.03
38	CTL0029	DNA gyrase subunit A [Chlamydia trachomatis 434/Bu]	55250	115	23	44.69
289	CTL0287	methionyl-tRNA synthetase [Chlamydia trachomatis 434/Bu]	62749.5	211	45	62.91
688	CTL0698	SSU ribosomal protein S12P [Chlamydia trachomatis 434/Bu]	14524	58	12	52.71
757	CTL0768	LSU ribosomal protein L17P [Chlamydia trachomatis 434/Bu]	16152	57	16	48.23
404	CTL0402	putative integral membrane protein [Chlamydia trachomatis 434/Bu]	162274	666	146	57.76
378	CTL0376	ribulose-phosphate 3-epimerase [Chlamydia trachomatis 434/Bu]	24847.8	88	21	64.91
434	CTL0440	thymidylate kinase [Chlamydia trachomatis 434/Bu]	22457.1	53	13	47.78
657	CTL0667	polyA polymerase [Chlamydia trachomatis 434/Bu]	49446.3	136	35	51.53
188	CTL0179	conserved hypothetical protein [Chlamydia trachomatis 434/Bu]	12470.4	35	6	57.41
871	CTL0884	conserved hypothetical protein [Chlamydia trachomatis 434/Bu]	93181.3	314	76	44.15	11
617	CTL0624	shikimate 5-dehydrogenase [Chlamydia trachomatis 434/Bu]	53251.9	212	47	78.13	692
598	CTL0604	putative lipoprotein [Chlamydia trachomatis 434/Bu]	63471.5	177	43	44.35	857

## Sheet: S1h. RB-Biol (1), Tech (1)
RBs - Biological replicate 1, technical replicate 1
Protein Key	CTL No.	Protein description	Protein average mass (Da)	Matched product ions	Number of matched peptides	Protein sequence coverage (%)	protein.Key_ForHomologs
367	CTL0365	chaperonin GroEL [Chlamydia trachomatis 434/Bu]	58091	1501	230	71.51
853	CTL0866	thioredoxin peroxidase [Chlamydia trachomatis 434/Bu]	21716.7	282	65	76.41
368	CTL0366	10 kDa chaperonin GroES [Chlamydia trachomatis 434/Bu]	11168.8	305	70	92.16
489	CTL0494	Outer membrane protein [Chlamydia trachomatis 434/Bu]	19445.1	398	73	91.33
59	CTL0050	major outer membrane protein [Chlamydia trachomatis 434/Bu]	42550.3	860	115	79.7
792	CTL0803	peptidyl-prolyl cis-trans isomerase [Chlamydia trachomatis 434/Bu]	26648.4	649	111	93.83
483	CTL0488	acyl carrier protein [Chlamydia trachomatis 434/Bu]	8701.65	178	29	100
755	CTL0766	conserved hypothetical protein [Chlamydia trachomatis 434/Bu]	32033.8	184	22	55.9
562	CTL0568	LSU ribosomal protein L12P (L7/L12) [Chlamydia trachomatis 434/Bu]	13570.7	128	18	66.15
42	CTL0033	phosphopeptide binding protein (predicted to be a TTSS protein) [Chlamydia trachomatis 434/Bu]	89739.2	1114	169	67.19
643	CTL0652	chaperone protein [Chlamydia trachomatis 434/Bu]	70843.3	1617	241	79.7
835	CTL0847	conserved hypothetical protein [Chlamydia trachomatis 434/Bu]	21142.5	500	85	91.26
324	CTL0323	ABC transport protein_ solute binding component [Chlamydia trachomatis 434/Bu]	37063.3	720	119	83.13
874	CTL0887	putative exported protein [Chlamydia trachomatis 434/Bu]	48476.8	746	139	88.45
692	CTL0702	60kD cysteine-rich outer membrane protein [Chlamydia trachomatis 434/Bu]	59452.2	1085	151	72.15
257	CTL0255	conserved hypothetical protein [Chlamydia trachomatis 434/Bu]	65820	761	147	81.36
654	CTL0664	dnaK suppressor protein [Chlamydia trachomatis 434/Bu]	13937.8	148	30	66.94
568	CTL0574	translation elongation factor Tu [Chlamydia trachomatis 434/Bu]	43308.8	793	133	82.99
203	CTL0195	serine protease [Chlamydia trachomatis 434/Bu]	53270.2	794	164	71.23
773	CTL0784	SSU ribosomal protein S3P [Chlamydia trachomatis 434/Bu]	24343.5	251	62	68.3
193	CTL0185	putative membrane protein [Chlamydia trachomatis 434/Bu]	11420.6	100	21	29.29
3	pL2-05	B0BCM1_CHLT2 Putative uncharacterized protein;	27922.8	332	50	87.5
778	CTL0789	LSU ribosomal protein L1E [Chlamydia trachomatis 434/Bu]	24590.3	237	54	74.77
810	CTL0822	type III secretion system protein_ membrane component [Chlamydia trachomatis 434/Bu]	35511.8	369	75	69.54
667	CTL0677	LSU ribosomal protein L21P [Chlamydia trachomatis 434/Bu]	12163	149	28	75.7
685	CTL0695	SSU ribosomal protein S10P [Chlamydia trachomatis 434/Bu]	11869	75	16	58.1
838	CTL0850	enolase [Chlamydia trachomatis 434/Bu]	45433.7	326	54	63.44
259	CTL0257	glutamyl-tRNA(Gln) amidotransferase subunit C [Chlamydia trachomatis 434/Bu]	11073.6	112	18	79
589	CTL0595	heat shock chaperone protein [Chlamydia trachomatis 434/Bu]	41916.5	458	87	77.3
686	CTL0696	translation elongation factor G [Chlamydia trachomatis 434/Bu]	76492.8	768	151	82.56
91	CTL0082	outer membrane protein B [Chlamydia trachomatis 434/Bu]	37406.5	281	44	51.76
58	CTL0049	SSU ribosomal protein S2 [Chlamydia trachomatis 434/Bu]	31220.4	367	83	86.88
500	CTL0505	putative lipoprotein [Chlamydia trachomatis 434/Bu]	24040.5	204	45	60
347	CTL0345	low calcium response protein D (predicted to be part of the TTSS apparatus) [Chlamydia trachomatis 434/Bu]	77973.8	683	128	58.05
12	CTL0003	conserved hypothetical protein [Chlamydia trachomatis 434/Bu]	16753.9	177	29	79.86
873	CTL0886	conserved hypothetical protein [Chlamydia trachomatis 434/Bu]	68968.7	703	136	92.01
346	CTL0344	low calcium response protein E (TTSS effector protein) [Chlamydia trachomatis 434/Bu]	45195.4	354	66	85.51
146	CTL0137	conserved hypothetical protein [Chlamydia trachomatis 434/Bu]	64095.4	491	113	71.07
560	CTL0566	DNA-directed RNA polymerase beta-prime chain [Chlamydia trachomatis 434/Bu]	154814	1407	287	67.48
72	CTL0063	conserved hypothetical protein [Chlamydia trachomatis 434/Bu]	34743.7	254	53	68.01
385	CTL0383	adenylate kinase [Chlamydia trachomatis 434/Bu]	27726.6	230	51	71.02
507	CTL0512	conserved hypothetical protein [Chlamydia trachomatis 434/Bu]	18875.6	209	41	82.21
561	CTL0567	DNA-directed RNA polymerase beta chain [Chlamydia trachomatis 434/Bu]	140058	1264	241	68.45
772	CTL0783	LSU ribosomal protein L16P [Chlamydia trachomatis 434/Bu]	15774.6	118	16	47.83
179	CTL0170	SSU ribosomal protein S6P [Chlamydia trachomatis 434/Bu]	12906.9	99	23	83.04
601	CTL0607	peptide deformylase [Chlamydia trachomatis 434/Bu]	20522.8	129	21	57.46
869	CTL0882	putative membrane protein [Chlamydia trachomatis 434/Bu]	27913.3	201	36	40.98
830	CTL0842	putative type III secretion system protein [Chlamydia trachomatis 434/Bu]	44065.8	563	86	71.98
716	CTL0726	conserved hypothetical protein [Chlamydia trachomatis 434/Bu]	12782.1	62	13	49.54
168	CTL0158	hypothetical protein [Chlamydia trachomatis 434/Bu]	18416.1	76	8	46.95
57	CTL0048	translation elongation factor TS [Chlamydia trachomatis 434/Bu]	30953.4	355	80	92.91
63	CTL0054	ABC transporter ATP-binding protein [Chlamydia trachomatis 434/Bu]	28449.6	237	44	83.92
476	CTL0481	candidate inclusion membrane protein [Chlamydia trachomatis 434/Bu]	23534.5	114	20	49.77
533	CTL0538	ATP-dependent Clp protease [Chlamydia trachomatis 434/Bu]	95238.6	655	133	66.16
339	CTL0338	conserved hypothetical protein [Chlamydia trachomatis 434/Bu]	59567.9	268	48	55.18
298	CTL0297	putative exported protein [Chlamydia trachomatis 434/Bu]	29852.1	222	37	83.33
191	CTL0183	polymorphic outer membrane protein [Chlamydia trachomatis 434/Bu]	160521	1288	241	71.24
619	CTL0626	conserved hypothetical protein [Chlamydia trachomatis 434/Bu]	49446.8	295	60	64.71
223	CTL0215	SSU ribosomal protein S15P [Chlamydia trachomatis 434/Bu]	10400	104	10	48.31
765	CTL0776	LSU ribosomal protein L6P [Chlamydia trachomatis 434/Bu]	19839.3	165	38	73.77
461	CTL0467	fructose-bisphosphate aldolase [Chlamydia trachomatis 434/Bu]	38020.4	258	50	61.49
789	CTL0800	conserved hypothetical protein [Chlamydia trachomatis 434/Bu]	27480.5	289	60	83.61
566	CTL0572	transcription antitermination protein [Chlamydia trachomatis 434/Bu]	20759.9	210	38	83.52
758	CTL0769	DNA-directed RNA polymerase alpha chain [Chlamydia trachomatis 434/Bu]	41810.4	305	60	64.19
861	CTL0874	conserved hypothetical protein [Chlamydia trachomatis 434/Bu]	26833.4	274	46	85.28
660	CTL0670	polymorphic outer membrane protein [Chlamydia trachomatis 434/Bu]	183115	1365	262	61.81	661
329	CTL0328	putative protease [Chlamydia trachomatis 434/Bu]	69271.6	299	58	48.63
600	CTL0606	preprotein translocase [Chlamydia trachomatis 434/Bu]	11088	99	17	58.82
127	CTL0118	alanyl-tRNA synthetase [Chlamydia trachomatis 434/Bu]	97638.6	598	123	71.54
645	CTL0655	conserved hypothetical protein [Chlamydia trachomatis 434/Bu]	29551.8	240	40	61.02
383	CTL0381	SSU ribosomal protein S9P [Chlamydia trachomatis 434/Bu]	14542	129	34	66.67
354	CTL0352	N utilization substance protein A [Chlamydia trachomatis 434/Bu]	48885	349	94	81.11
494	CTL0499	dihydrolipoamide acetyltransferase component of pyruvate dehydrogenase complex [Chlamydia trachomatis 434/Bu]	46399.9	199	39	53.61
300	CTL0299	putative type III secretion system chaperone [Chlamydia trachomatis 434/Bu]	18356.2	156	41	68.26
382	CTL0380	LSU ribosomal protein L13P [Chlamydia trachomatis 434/Bu]	16849.9	93	19	64.67
151	CTL0142	leucine dehydrogenase [Chlamydia trachomatis 434/Bu]	37349.1	241	51	73.99
37	CTL0028	conserved hypothetical protein [Chlamydia trachomatis 434/Bu]	8783.35	133	29	83.33
565	CTL0571	LSU ribosomal protein L11P [Chlamydia trachomatis 434/Bu]	15053.8	123	32	80.85
564	CTL0570	LSU ribosomal protein L1P [Chlamydia trachomatis 434/Bu]	24741.8	220	45	74.14
762	CTL0773	LSU ribosomal protein L15P [Chlamydia trachomatis 434/Bu]	16113.7	99	14	50.69
141	CTL0132	conserved hypothetical protein [Chlamydia trachomatis 434/Bu]	15081.9	171	26	74.1
370	CTL0368	chaperone-protease ClpB [Chlamydia trachomatis 434/Bu]	96630.5	676	154	63.78	201
514	CTL0519	integration host factor alpha-subunit [Chlamydia trachomatis 434/Bu]	11410.5	146	37	62
43	CTL0034	conserved hypothetical protein [Chlamydia trachomatis 434/Bu]	9325.69	156	32	92.77
539	CTL0544	deoxyuridine 5'-triphosphate nucleotidohydrolase [Chlamydia trachomatis 434/Bu]	15337.5	90	23	77.93
470	CTL0476	candidate inclusion membrane protein [Chlamydia trachomatis 434/Bu]	29591.5	439	76	63.06
741	CTL0752	transcription termination factor rho [Chlamydia trachomatis 434/Bu]	51665.6	325	78	63.36
47	CTL0038	ATP synthase (predicted TTSS protein) [Chlamydia trachomatis 434/Bu]	48216.7	318	73	65.61
302	CTL0301	putative aminopeptidase [Chlamydia trachomatis 434/Bu]	54185.6	509	111	69.74
710	CTL0720	conserved hypothetical protein [Chlamydia trachomatis 434/Bu]	9736.4	157	28	87.21
253	CTL0250	polymorphic outer membrane protein [Chlamydia trachomatis 434/Bu]	107244	845	143	60.18	1206 1432
180	CTL0171	SSU ribosomal protein S18 [Chlamydia trachomatis 434/Bu]	9402.08	75	19	39.51
827	CTL0839	type III secretion chaperone (low calcium response protein H) [Chlamydia trachomatis 434/Bu]	26053	121	26	64.66	800
184	CTL0175	exported insulinase/protease [Chlamydia trachomatis 434/Bu]	108365	512	99	54.5
361	CTL0359	enoyl-acyl-carrier protein reductase [Chlamydia trachomatis 434/Bu]	32011.7	223	42	57.38
13	CTL0004	Transcription elongation factor [Chlamydia trachomatis 434/Bu]	80996.6	534	119	72.45
285	CTL0283	LSU ribosomal protein L19P [Chlamydia trachomatis 434/Bu]	13142.3	132	30	69.42
541	CTL0546	superoxide dismutase [Chlamydia trachomatis 434/Bu]	23395.8	159	36	85.92
221	CTL0213	Cell division protein [Chlamydia trachomatis 434/Bu]	101816	671	142	65.28
401	CTL0399	putative membrane protein [Chlamydia trachomatis 434/Bu]	31355.4	208	38	78.47
850	CTL0863	peptidoglycan-associated lipoprotein [Chlamydia trachomatis 434/Bu]	21532.3	186	33	61.7
436	CTL0442	DNA gyrase subunit B [Chlamydia trachomatis 434/Bu]	89761.4	572	111	65.8
627	CTL0636	arginine transport substrate-binding protein [Chlamydia trachomatis 434/Bu]	28570.1	177	35	86.38
756	CTL0767	glyceraldehyde 3-phosphate dehydrogenase [Chlamydia trachomatis 434/Bu]	36293.7	181	36	57.78
464	CTL0470	5'-nucleotidase [Chlamydia trachomatis 434/Bu]	31515.8	175	39	84.81
273	CTL0271	conserved hypothetical protein [Chlamydia trachomatis 434/Bu]	26736.5	195	34	81.82
567	CTL0573	protein translocase subunit [Chlamydia trachomatis 434/Bu]	9542.39	48	7	42.68
319	CTL0318	tyrosyl-tRNA synthetase [Chlamydia trachomatis 434/Bu]	45435.2	242	41	66.99
50	CTL0041	Type III secretion component_ basal body [Chlamydia trachomatis 434/Bu]	41198	172	29	43.43
260	CTL0258	aspartyl-glutamyl-tRNA(Asn-Gln) amidotransferase subunit A [Chlamydia trachomatis 434/Bu]	53602.4	282	55	76.17	1590
158	CTL0149	protein disulfide isomerase [Chlamydia trachomatis 434/Bu]	18586.5	176	34	90.85
85	CTL0076	trigger factor (chaperone) [Chlamydia trachomatis 434/Bu]	50097.9	343	80	59.73
498	CTL0503	inner membrane protein [Chlamydia trachomatis 434/Bu]	88023.9	490	112	56.29
213	CTL0205	bacterial protein translation initiation factor 3 (IF-3) [Chlamydia trachomatis 434/Bu]	21066.6	97	18	52.15
254	CTL0251	polymorphic outer membrane protein [Chlamydia trachomatis 434/Bu]	107331	743	130	75.65
488	CTL0493	outer membrane protein (variable surface antigen) [Chlamydia trachomatis 434/Bu]	88770.6	508	107	63.51
812	CTL0824	type III secretion system protein [Chlamydia trachomatis 434/Bu]	24767.5	168	36	75.34
0	0		36692	275	75	58.21
27	CTL0018	recombinase A [Chlamydia trachomatis 434/Bu]	37818.4	340	64	77.84
680	CTL0690	ATP-dependent Clp protease proteolytic subunit [Chlamydia trachomatis 434/Bu]	21073.5	139	32	42.71
301	CTL0300	single-strand DNA binding protein [Chlamydia trachomatis 434/Bu]	17147.1	78	11	68.79
402	CTL0400	serine-threonine-protein kinase [Chlamydia trachomatis 434/Bu]	69637.9	250	48	55.21
418	CTL0424	Tryptophan synthase alpha chain [Chlamydia trachomatis 434/Bu]	28101.1	69	13	49.01
763	CTL0774	SSU ribosomal protein S5P [Chlamydia trachomatis 434/Bu]	17761.8	160	41	52.73
707	CTL0717	conserved hypothetical protein [Chlamydia trachomatis 434/Bu]	26532.1	111	22	49.16
241	CTL0234	4-hydroxy-3-methylbut-2-enyl diphosphate reductase [Chlamydia trachomatis 434/Bu]	34249.6	157	44	59.61
780	CTL0791	putative membrane protein [Chlamydia trachomatis 434/Bu]	31250.4	221	46	80.54
537	CTL0542	PTS-family membrane transport protein IIA component [Chlamydia trachomatis 434/Bu]	25757.6	89	24	62.22
774	CTL0785	LSU ribosomal protein L22P [Chlamydia trachomatis 434/Bu]	12454.7	134	35	55.86
100	CTL0091	phosphoglycerate mutase [Chlamydia trachomatis 434/Bu]	25831.8	231	52	91.15
130	CTL0121	translation elongation factor P [Chlamydia trachomatis 434/Bu]	20190	66	16	52.81
776	CTL0787	LSU ribosomal protein L2P [Chlamydia trachomatis 434/Bu]	31473.4	220	52	68.31
181	CTL0172	LSU ribosomal protein L9 [Chlamydia trachomatis 434/Bu]	18437.2	133	34	82.04
375	CTL0373	inclusion membrane protein G [Chlamydia trachomatis 434/Bu]	17540.2	111	20	52.1
653	CTL0663	transcriptional repressor [Chlamydia trachomatis 434/Bu]	17660.4	82	20	53.25
563	CTL0569	LSU ribosomal protein L10P [Chlamydia trachomatis 434/Bu]	18874.7	98	22	78.49
310	CTL0309	conserved hypothetical protein [Chlamydia trachomatis 434/Bu]	17203.9	63	13	72.97
820	CTL0832	general secretion pathway protein G [Chlamydia trachomatis 434/Bu]	12169.3	109	29	73.39
423	CTL0429	disulfide bond chaperone [Chlamydia trachomatis 434/Bu]	26822.3	129	25	56.72
230	CTL0222	conserved hypothetical protein [Chlamydia trachomatis 434/Bu]	6842.74	40	6	85.48
793	CTL0804	aspartyl-tRNA synthetase [Chlamydia trachomatis 434/Bu]	66272.2	322	80	67.87
274	CTL0272	conserved hypothetical protein [Chlamydia trachomatis 434/Bu]	47726.3	294	73	78.75
639	CTL0648	conserved hypothetical protein [Chlamydia trachomatis 434/Bu]	41294.9	116	25	61.17
744	CTL0755	exported protease IV [Chlamydia trachomatis 434/Bu]	35771.3	195	43	59.21
801	CTL0812	conserved hypothetical protein [Chlamydia trachomatis 434/Bu]	15803.7	64	12	74.47
222	CTL0214	polyribonucleotide nucleotidyltransferase [Chlamydia trachomatis 434/Bu]	75402.7	407	83	62.88
71	CTL0062	phosphoglycerate kinase [Chlamydia trachomatis 434/Bu]	43070.6	106	27	47.64
49	CTL0040	conserved hypothetical protein [Chlamydia trachomatis 434/Bu]	31030.4	66	13	30.39
353	CTL0351	bacterial protein translation initiation factor 2 (IF-2) [Chlamydia trachomatis 434/Bu]	97378.2	429	95	63.62
381	CTL0379	biotin carboxylase [Chlamydia trachomatis 434/Bu]	50105.8	285	56	64.99
702	CTL0712	cytidylate kinase [Chlamydia trachomatis 434/Bu]	24043.7	156	30	75.46
323	CTL0322	conserved hypothetical protein [Chlamydia trachomatis 434/Bu]	17948	165	47	84.81
559	CTL0565	transaldolase [Chlamydia trachomatis 434/Bu]	36160.8	287	66	74.62	1010
632	CTL0641	conserved hypothetical protein [Chlamydia trachomatis 434/Bu]	12319.4	160	36	68.47
836	CTL0848	tryptophanyl-tRNA synthetase [Chlamydia trachomatis 434/Bu]	39380.2	221	39	68.21
261	CTL0259	aspartyl/glutamyl-tRNA(Asn/Gln) amidotransferase subunit B [Chlamydia trachomatis 434/Bu]	54964.2	345	70	71.11
877	CTL0890	SSU ribosomal protein S4P [Chlamydia trachomatis 434/Bu]	23659.8	180	43	62.2	66
355	CTL0353	SSU ribosomal protein S1P [Chlamydia trachomatis 434/Bu]	63473.9	364	82	74.17
83	CTL0074	ATP-dependent Clp protease_ ATP-binding component [Chlamydia trachomatis 434/Bu]	46183.4	225	51	73.51
540	CTL0545	acetyl-coenzyme A carboxylase carboxyl transferase subunit beta [Chlamydia trachomatis 434/Bu]	33688	180	31	51.95
687	CTL0697	SSU ribosomal protein S7P [Chlamydia trachomatis 434/Bu]	17798.9	121	24	68.79
400	CTL0398	conserved hypothetical protein [Chlamydia trachomatis 434/Bu]	31497.2	150	27	81.79	1755
119	CTL0110	preprotein translocase [Chlamydia trachomatis 434/Bu]	12814.3	91	21	62.28
55	CTL0046	ribosome recycling factor [Chlamydia trachomatis 434/Bu]	20054.1	116	28	64.8
46	CTL0037	conserved hypothetical protein [Chlamydia trachomatis 434/Bu]	24443.6	206	42	100
404	CTL0402	putative integral membrane protein [Chlamydia trachomatis 434/Bu]	162274	838	192	70.12
54	CTL0045	conserved hypothetical protein [Chlamydia trachomatis 434/Bu]	19857.5	115	23	55.49
555	CTL0561	conserved hypothetical protein [Chlamydia trachomatis 434/Bu]	32128.5	231	52	77.07
767	CTL0778	LSU ribosomal protein L5P [Chlamydia trachomatis 434/Bu]	20489	108	28	80
56	CTL0047	uridylate kinase [Chlamydia trachomatis 434/Bu]	26163.2	141	34	89.39
52	CTL0043	Type III secretion structural protein (outer membrane ring) [Chlamydia trachomatis 434/Bu]	100237	464	95	51.9
256	CTL0254	polymorphic outer membrane protein [Chlamydia trachomatis 434/Bu]	95518.3	535	106	56.72
825	CTL0837	proline dipeptidase [Chlamydia trachomatis 434/Bu]	39330.2	168	36	78.65
137	CTL0128	muramidase [Chlamydia trachomatis 434/Bu]	27234.5	163	36	85.71
777	CTL0788	LSU ribosomal protein L23P [Chlamydia trachomatis 434/Bu]	12223.5	91	23	45.95
251	CTL0248	polymorphic outer membrane protein [Chlamydia trachomatis 434/Bu]	104711	464	97	64.77
268	CTL0266	putative exported protein [Chlamydia trachomatis 434/Bu]	48111.8	221	55	56.7
154	CTL0145	2-acylglycerophosphoethanolamine acyltransferase [Chlamydia trachomatis 434/Bu]	59393.3	214	59	68.53
526	CTL0531	Na(+)-translocating NADH-quinone reductase subunit C [Chlamydia trachomatis 434/Bu]	34412	237	47	64.24
736	CTL0747	glutamine-binding protein [Chlamydia trachomatis 434/Bu]	28974.5	135	26	55.56
283	CTL0281	SSU ribosomal protein S16P [Chlamydia trachomatis 434/Bu]	13409.6	57	14	53.45
435	CTL0441	DNA gyrase subunit A [Chlamydia trachomatis 434/Bu]	94235.4	512	117	56.7
691	CTL0701	cysteine-rich membrane protein [Chlamydia trachomatis 434/Bu]	15832.4	152	24	57.33
779	CTL0790	LSU ribosomal protein L3P [Chlamydia trachomatis 434/Bu]	23480.4	114	24	57.47
153	CTL0144	1-acyl-sn-glycerol-3-phosphate acyltransferase [Chlamydia trachomatis 434/Bu]	29187.1	126	33	57.71
467	CTL0473	putative exported protein [Chlamydia trachomatis 434/Bu]	33080.2	111	31	34.56
484	CTL0489	3-oxoacyl-[acyl-carrier protein] reductase [Chlamydia trachomatis 434/Bu]	26035.8	184	40	77.82
201	CTL0193	succinyl-CoA synthetase beta chain [Chlamydia trachomatis 434/Bu]	41762.4	317	77	80.83	370
674	CTL0684	conserved hypothetical protein [Chlamydia trachomatis 434/Bu]	70065.8	236	65	57.81
859	CTL0872	DNA helicase [Chlamydia trachomatis 434/Bu]	72751.2	312	64	65.93
295	CTL0294	deoxycytidine triphosphate deaminase [Chlamydia trachomatis 434/Bu]	21384.5	70	16	47.37
592	CTL0598	ATP-dependent protease La [Chlamydia trachomatis 434/Bu]	91949.4	419	99	60.56
553	CTL0559	V-type sodium ATP synthase subunit B [Chlamydia trachomatis 434/Bu]	48645.3	200	46	53.88
332	CTL0331	DNA polymerase III_ beta chain [Chlamydia trachomatis 434/Bu]	46529.5	213	52	57.21
376	CTL0374	inclusion membrane protein A [Chlamydia trachomatis 434/Bu]	27488.8	188	45	75.61
768	CTL0779	LSU ribosomal protein L24P [Chlamydia trachomatis 434/Bu]	12607.7	62	16	62.16
79	CTL0070	preprotein translocase subunit [Chlamydia trachomatis 434/Bu]	110403	574	135	66.87
322	CTL0321	ADP_ATP carrier protein [Chlamydia trachomatis 434/Bu]	58099.5	233	51	37.88
360	CTL0358	conserved hypothetical protein [Chlamydia trachomatis 434/Bu]	34188	197	46	76.85
105	CTL0096	cation transporting ATPase [Chlamydia trachomatis 434/Bu]	70483	320	69	45.52
829	CTL0841	putative type III secretion system membrane protein [Chlamydia trachomatis 434/Bu]	50321.3	341	70	57.29
661	CTL0671	polymorphic outer membrane protein [Chlamydia trachomatis 434/Bu]	187044	596	135	50.34	660
373	CTL0371	inclusion membrane protein E [Chlamydia trachomatis 434/Bu]	13594.2	59	17	37.12
552	CTL0558	V-type ATP synthase subunit D [Chlamydia trachomatis 434/Bu]	23182.2	73	16	41.38
622	CTL0630	malate dehydrogenase [Chlamydia trachomatis 434/Bu]	35560.7	191	49	79.14
554	CTL0560	V-type ATP synthase alpha chain [Chlamydia trachomatis 434/Bu]	65495	345	86	65.82
579	CTL0586	pyruvate kinase [Chlamydia trachomatis 434/Bu]	53631	299	68	85.57
166	CTL0156	putative exported protein [Chlamydia trachomatis 434/Bu]	19063.2	46	9	55.42
280	CTL0278	bacterial peptide chain release factor 1 [Chlamydia trachomatis 434/Bu]	40022.2	237	65	81.34
695	CTL0705	glutamyl-tRNA synthetase [Chlamydia trachomatis 434/Bu]	58563.1	277	71	77.08
495	CTL0500	glycogen phosphorylase [Chlamydia trachomatis 434/Bu]	92767.1	438	104	69.66
642	CTL0651	HSP-70 Cofactor [Chlamydia trachomatis 434/Bu]	21668.3	150	38	76.84
107	CTL0098	seryl-tRNA synthetase [Chlamydia trachomatis 434/Bu]	48405.6	181	39	51.17
165	CTL0155	SSU ribosomal protein S14P [Chlamydia trachomatis 434/Bu]	11715.8	60	11	49.5
635	CTL0644	conserved hypothetical protein [Chlamydia trachomatis 434/Bu]	12867.2	39	8	33.91
87	CTL0078	Cell shape determining protein [Chlamydia trachomatis 434/Bu]	39510.5	105	25	45.9
681	CTL0691	serine hydroxymethyltransferase [Chlamydia trachomatis 434/Bu]	54249.5	290	60	68.21
556	CTL0562	V-type ATP synthase subunit E [Chlamydia trachomatis 434/Bu]	22946.1	112	19	71.63
706	CTL0716	Translocated actin-recruiting phosphoprotein [Chlamydia trachomatis 434/Bu]	103252	398	98	62.39	1680
409	CTL0407	lipoprotein release ATP-binding component [Chlamydia trachomatis 434/Bu]	25027.9	104	25	60.89
289	CTL0287	methionyl-tRNA synthetase [Chlamydia trachomatis 434/Bu]	62749.5	265	69	63.45
596	CTL0602	ABC transporter_ ATP-binding component [Chlamydia trachomatis 434/Bu]	58875.6	254	55	82.04
369	CTL0367	oligoendopeptidase F [Chlamydia trachomatis 434/Bu]	69030.2	224	54	48.68
277	CTL0275	signal peptidase I [Chlamydia trachomatis 434/Bu]	71534.5	256	59	50.64
170	CTL0160	DNA mismatch repair protein [Chlamydia trachomatis 434/Bu]	92130.9	319	71	56.34
250	CTL0247	putative membrane protein [Chlamydia trachomatis 434/Bu]	44977.6	158	34	43.14
521	CTL0526	conserved hypothetical protein [Chlamydia trachomatis 434/Bu]	15607.1	79	18	53.24
216	CTL0208	phenylalanyl-tRNA synthetase alpha chain [Chlamydia trachomatis 434/Bu]	38677.3	146	33	58.48
782	CTL0793	acyl-[acyl-carrier-protein]--UDP-N-acetylglucos amine O-acyltransferase [Chlamydia trachomatis 434/Bu]	30724.2	159	35	60.36
86	CTL0077	putative helicase [Chlamydia trachomatis 434/Bu]	133190	473	112	59.76
872	CTL0885	conserved hypothetical protein [Chlamydia trachomatis 434/Bu]	92625.2	336	82	59.01
174	CTL0165	glycyl-tRNA synthetase [Chlamydia trachomatis 434/Bu]	112503	355	80	48.06
312	CTL0311	dihydrolipoamide succinyltransferase component (E2) of 2-oxoglutarate dehydrogenase complex [Chlamydia trachomatis 434/Bu]	40344.3	118	23	44.11
535	CTL0540	candidate inclusion membrane protein [Chlamydia trachomatis 434/Bu]	63512.2	258	64	48.58
673	CTL0683	anti-sigma F factor antagonist [Chlamydia trachomatis 434/Bu]	12530.2	167	30	86.21	936
114	CTL0105	conserved hyporthetical protein [Chlamydia trachomatis 434/Bu]	16507.8	54	13	50.67
264	CTL0262	conserved hypothetical protein [Chlamydia trachomatis 434/Bu]	35548.6	227	52	61.08
177	CTL0168	LSU ribosomal protein L25 [Chlamydia trachomatis 434/Bu]	20425	91	28	65.95
88	CTL0079	phosphoenolpyruvate carboxykinase (GTP) [Chlamydia trachomatis 434/Bu]	66116.8	279	65	59.77
569	CTL0575	bacterial protein translation initiation factor 1 (IF-1) [Chlamydia trachomatis 434/Bu]	8413.03	35	13	84.93
349	CTL0347	GTP-binding protein [Chlamydia trachomatis 434/Bu]	39989.9	219	55	58.74
582	CTL0589	conserved hypothetical protein [Chlamydia trachomatis 434/Bu]	10537.3	83	15	85.42
508	CTL0513	DNA polymerase III_ epsilon chain [Chlamydia trachomatis 434/Bu]	26559.2	103	30	84.48
492	CTL0497	pyruvate dehydrogenase E1 component alpha subunit [Chlamydia trachomatis 434/Bu]	37203.9	89	25	45.59
759	CTL0770	SSU ribosomal protein S11P [Chlamydia trachomatis 434/Bu]	13822	76	25	77.27
176	CTL0167	glycogen synthase [Chlamydia trachomatis 434/Bu]	53394.1	194	53	64.14
449	CTL0455	conserved hypothetical protein [Chlamydia trachomatis 434/Bu]	28263.4	45	8	28.92
542	CTL0547	phosphoglucomutase [Chlamydia trachomatis 434/Bu]	67411.1	299	81	68.13
386	CTL0384	putative ABC-membrane transport protein_ inner membrane component [Chlamydia trachomatis 434/Bu]	23602.2	90	21	50.47
149	CTL0140	conserved hypothetical protein [Chlamydia trachomatis 434/Bu]	17373.7	109	31	74.67
11	CTL0002	Na(+)-translocating NADH-quinone reductase subunit A [Chlamydia trachomatis 434/Bu]	51757.2	138	33	38.92
33	CTL0024	2-dehydro-3-deoxyphosphooctonate aldolase [Chlamydia trachomatis 434/Bu]	29645.1	131	36	75.46
186	CTL0177	ribonuclease E [Chlamydia trachomatis 434/Bu]	59365.5	340	71	70.31
475	CTL0480	candidate inclusion membrane protein [Chlamydia trachomatis 434/Bu]	20777.1	92	22	58.16
657	CTL0667	polyA polymerase [Chlamydia trachomatis 434/Bu]	49446.3	106	23	58.12
798	CTL0809	putative exported protein [Chlamydia trachomatis 434/Bu]	36307.1	90	32	65.09
866	CTL0879	RNA polymerase sigma factor [Chlamydia trachomatis 434/Bu]	66133.3	265	58	52.71
432	CTL0438	6-phosphogluconolactonase [Chlamydia trachomatis 434/Bu]	29005.4	174	44	87.5
864	CTL0877	2-amino-4-hydroxy-6-hydroxymethyldihydropteridi ne pyrophosphokinase [Chlamydia trachomatis 434/Bu]	50262.6	162	42	62.89
275	CTL0273	putative membrane protein [Chlamydia trachomatis 434/Bu]	17816.7	71	13	61.78
536	CTL0541	putative membrane protein [Chlamydia trachomatis 434/Bu]	41810.8	135	36	49.87
634	CTL0643	conserved hypothetical protein [Chlamydia trachomatis 434/Bu]	77101.3	208	51	44.57
752	CTL0763	holliday junction DNA helicase [Chlamydia trachomatis 434/Bu]	22222.1	79	22	70
808	CTL0820	dihydrolipoamide dehydrogenase [Chlamydia trachomatis 434/Bu]	49477	195	44	63.87
225	CTL0217	conserved hypothetical protein [Chlamydia trachomatis 434/Bu]	7991.81	42	11	98.61
62	CTL0053	conserved hypothetical protein [Chlamydia trachomatis 434/Bu]	53945.5	180	50	63.98	159
245	CTL0238	conserved hypothetical protein [Chlamydia trachomatis 434/Bu]	53613.5	228	57	63.28
112	CTL0103	putative lipoprotein [Chlamydia trachomatis 434/Bu]	23966.8	168	42	71.04
523	CTL0528	conserved hypothetical protein [Chlamydia trachomatis 434/Bu]	21293.6	78	24	79.9
252	CTL0249	polymorphic outer membrane protein [Chlamydia trachomatis 434/Bu]	112539	362	93	61.34
110	CTL0101	Riboflavin synthase beta chain (6_7-dimethyl-8-ribityllumazine synthase) [Chlamydia trachomatis 434/Bu]	16412.1	68	13	52.87
883	CTL0897	conserved hypothetical protein [Chlamydia trachomatis 434/Bu]	60901.3	264	66	55.95
795	CTL0806	putative sugar phosphate permease [Chlamydia trachomatis 434/Bu]	51667.5	151	34	47.37
1	pL2-07a	B0BCL9_CHLT2 Putative uncharacterized protein;	14281.4	56	13	87.02
69	CTL0060	conserved hypothetical protein [Chlamydia trachomatis 434/Bu]	25176.1	128	30	60.27
269	CTL0267	putative integral membrane protein [Chlamydia trachomatis 434/Bu]	29972.6	73	15	37.5
132	CTL0123	conserved hypothetical protein [Chlamydia trachomatis 434/Bu]	32716.7	94	22	47.93
202	CTL0194	succinyl-CoA synthetase alpha chain [Chlamydia trachomatis 434/Bu]	30239	97	22	59.45
845	CTL0859	thiol:disulfide interchange protein [Chlamydia trachomatis 434/Bu]	76171.4	204	47	39.6
704	CTL0714	arginyl-tRNA synthetase [Chlamydia trachomatis 434/Bu]	63029.3	211	61	60.75
760	CTL0771	SSU ribosomal protein S13P [Chlamydia trachomatis 434/Bu]	13895.4	81	22	61.48
150	CTL0141	inorganic pyrophosphatase [Chlamydia trachomatis 434/Bu]	23390.8	88	19	44.5
21	CTL0012	putative oxidoreductase [Chlamydia trachomatis 434/Bu]	37055.5	129	33	75.45
769	CTL0780	LSU ribosomal protein L14P [Chlamydia trachomatis 434/Bu]	13442.6	146	35	68.85
143	CTL0134	anti-sigma F factor antagonist [Chlamydia trachomatis 434/Bu]	12411.7	76	21	82.73
131	CTL0122	hypothetical protein [Chlamydia trachomatis 434/Bu]	8617	48	11	75.68
696	CTL0706	conserved hypothetical protein (Early upstream open reading frame) [Chlamydia trachomatis 434/Bu]	20929.6	99	27	73.22
709	CTL0719	bacterial peptide chain release factor 2 [Chlamydia trachomatis 434/Bu]	42402.1	202	57	72.83
603	CTL0609	putative exported protein [Chlamydia trachomatis 434/Bu]	39968.3	221	45	76.49
380	CTL0378	biotin carboxyl carrier protein of acetyl-CoA carboxylase [Chlamydia trachomatis 434/Bu]	18198.1	85	23	55.49
159	CTL0150	lysyl-tRNA synthetase [Chlamydia trachomatis 434/Bu]	60076.2	210	46	53.42	62
67	CTL0058	ABC transport protein_ ATPase component [Chlamydia trachomatis 434/Bu]	31012.1	117	27	45.65
574	CTL0582	triosephosphate isomerase [Chlamydia trachomatis 434/Bu]	29776.1	82	17	45.62
410	CTL0408	MAC/perforin family protein [Chlamydia trachomatis 434/Bu]	90870.8	290	79	50.49
195	CTL0187	phosphoglucosamine mutase [Chlamydia trachomatis 434/Bu]	49288	249	68	60.26
73	CTL0064	conserved hypothetical protein [Chlamydia trachomatis 434/Bu]	44310	175	48	68.34
624	CTL0633	glucose-6-phosphate isomerase [Chlamydia trachomatis 434/Bu]	57699.8	230	50	59.43
833	CTL0845	Chromosome partitioning ATPase (ParA family) [Chlamydia trachomatis 434/Bu]	28208.5	44	11	42.75
493	CTL0498	pyruvate dehydrogenase E1 component beta subunit [Chlamydia trachomatis 434/Bu]	36168	117	29	52.74
229	CTL0221	conserved hypothetical protein [Chlamydia trachomatis 434/Bu]	17538.6	57	16	91.19
625	CTL0634	putative nucleotide-binding protein [Chlamydia trachomatis 434/Bu]	50818.6	141	37	46.98
196	CTL0188	glucosamine--fructose-6-phosphate aminotransferase [Chlamydia trachomatis 434/Bu]	67471.5	141	35	45.71
148	CTL0139	3-oxoacyl-[acyl-carrier-protein] synthase [Chlamydia trachomatis 434/Bu]	44874.2	155	38	71.05
287	CTL0285	guanylate kinase [Chlamydia trachomatis 434/Bu]	23109.3	105	27	62.93
551	CTL0557	V-type sodium ATP synthase subunit I [Chlamydia trachomatis 434/Bu]	73285.5	128	34	42.37
247	CTL0244	conserved hypothetical protein [Chlamydia trachomatis 434/Bu]	37482.6	154	38	48.63
458	CTL0464	conserved hypothetical protein [Chlamydia trachomatis 434/Bu]	17081.5	68	23	87.16
276	CTL0274	isoleucyl-tRNA synthetase_ mupirocin resistant [Chlamydia trachomatis 434/Bu]	118804	382	90	53.57
205	CTL0197	DNA recombination protein [Chlamydia trachomatis 434/Bu]	48522.5	187	47	62.76
851	CTL0864	putative soluble transglycosylase [Chlamydia trachomatis 434/Bu]	22466.7	178	46	63
832	CTL0844	threonyl-tRNA synthetase [Chlamydia trachomatis 434/Bu]	72630	314	88	53.86
321	CTL0320	GTP-binding protein [Chlamydia trachomatis 434/Bu]	67408.3	202	54	50
118	CTL0109	Na(+)-translocating NADH-quinone reductase subunit F [Chlamydia trachomatis 434/Bu]	48518.2	119	29	38.75
730	CTL0741	oligopeptide transport system_ binding protein [Chlamydia trachomatis 434/Bu]	79928.8	361	90	64.94
262	CTL0260	putative membrane protein [Chlamydia trachomatis 434/Bu]	39561.9	78	17	29.48
520	CTL0525	conserved hypothetical protein [Chlamydia trachomatis 434/Bu]	21558.5	90	28	63.3
764	CTL0775	LSU ribosomal protein L18P [Chlamydia trachomatis 434/Bu]	13378.7	46	15	60.16
668	CTL0678	putative inner membrane protein [Chlamydia trachomatis 434/Bu]	25761.8	94	23	39.91
502	CTL0507	conserved hypothetical protein [Chlamydia trachomatis 434/Bu]	14371.5	24	5	36.22
200	CTL0192	Cell Division Protein [Chlamydia trachomatis 434/Bu]	31455.3	53	14	46.13
45	CTL0036	conserved hypothetical protein [Chlamydia trachomatis 434/Bu]	16465	64	17	65.77
678	CTL0688	conserved hypothetical protein [Chlamydia trachomatis 434/Bu]	39227.2	221	57	63.53
512	CTL0517	acetyl-coenzyme A carboxylase carboxyl transferase subunit alpha [Chlamydia trachomatis 434/Bu]	36374	162	36	50.31
882	CTL0895	conserved hypothetical protein [Chlamydia trachomatis 434/Bu]	9244.7	35	10	39.29
509	CTL0514	conserved hypothetical protein [Chlamydia trachomatis 434/Bu]	28754.2	115	28	80.86
14	CTL0005	Aspartate aminotransferase [Chlamydia trachomatis 434/Bu]	44736.6	212	68	70.5
485	CTL0490	malonyl-CoA-[acyl-carrier-protein] transacylase [Chlamydia trachomatis 434/Bu]	33488.8	94	23	54.55
82	CTL0073	polyA polymerase [Chlamydia trachomatis 434/Bu]	46553	120	31	49.51
608	CTL0615	dihydrodipicolinate synthase [Chlamydia trachomatis 434/Bu]	31262.3	102	19	60.14
726	CTL0737	putative exported protein [Chlamydia trachomatis 434/Bu]	36313.1	156	47	77.57
204	CTL0196	metalloprotease-insulinase [Chlamydia trachomatis 434/Bu]	109245	348	90	54.31	1433
64	CTL0055	conserved hypothetical protein [Chlamydia trachomatis 434/Bu]	44582.9	114	36	57.47
823	CTL0835	general secretion pathway protein D [Chlamydia trachomatis 434/Bu]	83767.7	258	65	66.84
431	CTL0437	glucose-6-phosphate 1-dehydrogenase [Chlamydia trachomatis 434/Bu]	58596.8	255	64	69.23
515	CTL0520	N-acetylmuramoyl-L-alanine amidase [Chlamydia trachomatis 434/Bu]	28690.5	93	23	45.95
434	CTL0440	thymidylate kinase [Chlamydia trachomatis 434/Bu]	22457.1	81	25	51.72
739	CTL0750	glucose-1-phosphate adenylyltransferase [Chlamydia trachomatis 434/Bu]	49934.8	232	64	75.06
452	CTL0458	conserved hypothetical protein [Chlamydia trachomatis 434/Bu]	31610.4	73	26	40.43
659	CTL0669	polymorphic outer membrane protein [Chlamydia trachomatis 434/Bu]	105625	463	106	61.33
140	CTL0131	UDP-N-acetylmuramate--alanine ligase [Chlamydia trachomatis 434/Bu]	89204.3	194	48	50.81
876	CTL0889	endonuclease IV [Chlamydia trachomatis 434/Bu]	31648.4	96	23	42.36
611	CTL0618	dihydrodipicolinate reductase [Chlamydia trachomatis 434/Bu]	27789	60	18	32.02
787	CTL0798	DNA polymerase III_ epsilon chain [Chlamydia trachomatis 434/Bu]	28959.6	104	27	50.8
307	CTL0306	conserved hypothetical protein [Chlamydia trachomatis 434/Bu]	58927.7	178	48	61.8
748	CTL0759	replicative DNA helicase [Chlamydia trachomatis 434/Bu]	53366.3	168	43	64.19
786	CTL0797	acyl-CoA hydrolase [Chlamydia trachomatis 434/Bu]	18526.4	64	15	48.13
286	CTL0284	ribonuclease HII [Chlamydia trachomatis 434/Bu]	23974.7	81	24	61.29
328	CTL0327	1-deoxy-D-xylulose 5-phosphate reductoisomerase [Chlamydia trachomatis 434/Bu]	41758.5	126	34	49.08
714	CTL0724	hydrolase_ haloacid dehalogenase-like family [Chlamydia trachomatis 434/Bu]	26188	80	25	63.84
66	CTL0057	putative chromosome partitioning protein [Chlamydia trachomatis 434/Bu]	31523.7	123	30	51.25	877
325	CTL0324	ABC transport protein_ ATP-binding component [Chlamydia trachomatis 434/Bu]	28947.5	99	30	57.92
387	CTL0385	ABC transporter_ ATP-binding component [Chlamydia trachomatis 434/Bu]	25536.5	57	17	47.21
128	CTL0119	transketolase [Chlamydia trachomatis 434/Bu]	73164.3	238	56	45.05
486	CTL0491	3-oxoacyl-[acyl-carrier-protein] synthase III [Chlamydia trachomatis 434/Bu]	35326.6	133	31	52.91
800	CTL0811	sigma regulatory factor-histidine kinase [Chlamydia trachomatis 434/Bu]	16424.1	52	12	69.86	827
711	CTL0721	putative metallo-phosphoesterase [Chlamydia trachomatis 434/Bu]	37055.9	90	25	35.56	1483
451	CTL0457	pyrophosphate--fructose 6-phosphate 1-phosphotransferase [Chlamydia trachomatis 434/Bu]	61986.1	199	50	53.53
697	CTL0707	single-stranded-DNA-specific exonuclease [Chlamydia trachomatis 434/Bu]	64550.3	226	54	58.39
737	CTL0748	methyltransferase [Chlamydia trachomatis 434/Bu]	20887	40	8	34.74
797	CTL0808	conserved hypothetical protein [Chlamydia trachomatis 434/Bu]	32658.1	201	49	66.09
666	CTL0676	LSU ribosomal protein L27P [Chlamydia trachomatis 434/Bu]	8916.27	30	8	67.47
126	CTL0117	transcription-repair coupling factor [Chlamydia trachomatis 434/Bu]	121163	439	117	67.38
841	CTL0853	conserved hypothetical protein [Chlamydia trachomatis 434/Bu]	109092	316	80	45.49
722	CTL0733	conserved hypothetical protein [Chlamydia trachomatis 434/Bu]	30146.7	149	30	36.74
308	CTL0307	conserved hypothetical protein [Chlamydia trachomatis 434/Bu]	60545.6	137	34	45.12
849	CTL0862	outer membrane component of membrane transport system [Chlamydia trachomatis 434/Bu]	47566.7	163	36	50.12
232	CTL0224	methionine aminopeptidase [Chlamydia trachomatis 434/Bu]	32640.8	108	24	51.2
297	CTL0296	Holliday junction ATP-dependent DNA helicase [Chlamydia trachomatis 434/Bu]	37289.3	114	27	63.77
455	CTL0461	leucyl-tRNA synthetase [Chlamydia trachomatis 434/Bu]	92846	226	57	46.28
751	CTL0762	nucleoside diphosphate kinase [Chlamydia trachomatis 434/Bu]	15264.6	146	33	73.76
92	CTL0083	glycerol-3-phosphate dehydrogenase [NAD(P)+] [Chlamydia trachomatis 434/Bu]	36229.1	105	23	33.83
794	CTL0805	histidyl-tRNA synthetase [Chlamydia trachomatis 434/Bu]	49092.9	196	56	74.53
522	CTL0527	Chromosomal replication initiation protein [Chlamydia trachomatis 434/Bu]	51348.4	165	49	55.82
577	CTL0584	conserved hypothetical protein [Chlamydia trachomatis 434/Bu]	9953.26	21	4	60
745	CTL0756	putative nucleotide transport protein [Chlamydia trachomatis 434/Bu]	59620.2	122	28	25.74
266	CTL0264	conserved hypothetical protein [Chlamydia trachomatis 434/Bu]	16225.8	53	11	84.62
809	CTL0821	lipoic acid synthetase [Chlamydia trachomatis 434/Bu]	34694.7	135	40	50.8
215	CTL0207	LSU ribosomal protein L20P [Chlamydia trachomatis 434/Bu]	13936.3	61	15	62.6
594	CTL0600	Ribonuclease Z [Chlamydia trachomatis 434/Bu]	34662.5	215	48	76.32
644	CTL0654	exoribonuclease II [Chlamydia trachomatis 434/Bu]	77957.4	195	50	53.17
881	CTL0894	transcriptional regulatory protein [Chlamydia trachomatis 434/Bu]	25835	69	21	55.07
185	CTL0176	glycerol-3-phosphate acyltransferase [Chlamydia trachomatis 434/Bu]	38125	90	26	52.55
490	CTL0495	UDP-3-O-[3-hydroxymyristoyl] glucosamine N-acyltransferase [Chlamydia trachomatis 434/Bu]	38403.1	111	31	52.82
61	CTL0052	tetratricopeptide repeat protein [Chlamydia trachomatis 434/Bu]	38333.5	90	19	43.58
640	CTL0649	prolyl-tRNA synthetase [Chlamydia trachomatis 434/Bu]	65676.5	116	31	42
207	CTL0199	ribonucleoside-diphosphate reductase alpha chain [Chlamydia trachomatis 434/Bu]	119414	476	125	66.86
626	CTL0635	metal-dependent hydrolase [Chlamydia trachomatis 434/Bu]	30142.5	86	28	52.26
38	CTL0029	DNA gyrase subunit A [Chlamydia trachomatis 434/Bu]	55250	112	29	43.67
754	CTL0765	conserved hypothetical protein [Chlamydia trachomatis 434/Bu]	17709.1	124	31	94.63
178	CTL0169	peptidyl-tRNA hydrolase [Chlamydia trachomatis 434/Bu]	19963	42	13	50.28
240	CTL0233	putative exported protease [Chlamydia trachomatis 434/Bu]	67280.8	193	45	49.42
641	CTL0650	Putative transcriptional regulatory protein [Chlamydia trachomatis 434/Bu]	44978.7	121	29	62.76
698	CTL0708a	protein translocase (secFG fusion protein) [Chlamydia trachomatis 434/Bu]	156503	462	114	49.57
175	CTL0166	CDP-diacylglycerol--glycerol-3-phosphate 3-phosphatidyltransferase [Chlamydia trachomatis 434/Bu]	22753.1	107	28	49.01
712	CTL0722	2-C-methyl-D-erythritol 4-phosphate cytidylyltransferase [Chlamydia trachomatis 434/Bu]	24228	51	22	63.93
96	CTL0087	conserved hypothetical protein [Chlamydia trachomatis 434/Bu]	19602.2	40	13	58.05
703	CTL0713	1-acyl-sn-glycerol-3-phosphate acyltransferase [Chlamydia trachomatis 434/Bu]	23825	98	23	58.8
113	CTL0104	Na(+)-linked D-alanine glycine permease [Chlamydia trachomatis 434/Bu]	48147.5	112	22	18.24
306	CTL0305	conserved hypothetical protein [Chlamydia trachomatis 434/Bu]	50785.8	172	38	63.06
675	CTL0685	conserved hypothetical protein [Chlamydia trachomatis 434/Bu]	41371.8	76	19	41.19
457	CTL0463	conserved hypothetical protein [Chlamydia trachomatis 434/Bu]	20813.8	60	11	65.61
161	CTL0152	putative exported protein [Chlamydia trachomatis 434/Bu]	39629.8	148	36	61.32
343	CTL0341	LSU ribosomal protein L28P [Chlamydia trachomatis 434/Bu]	10145.3	54	11	32.58
8	pL2-08	B0BCM6_CHLT2 Putative uncharacterized protein;	28307.4	82	21	54.25
440	CTL0446	magnesium transport protein [Chlamydia trachomatis 434/Bu]	51411.3	123	35	37.02
473	CTL0478	candidate inclusion membrane protein [Chlamydia trachomatis 434/Bu]	18263.4	35	10	39.77
505	CTL0510	putative cysteine desulfurase [Chlamydia trachomatis 434/Bu]	40244.7	76	17	45.45
646	CTL0656	carbohydrate isomerase [Chlamydia trachomatis 434/Bu]	36020	46	15	45.43
198	CTL0190	tyrosine-specific transport protein [Chlamydia trachomatis 434/Bu]	43974.8	100	24	29.97
399	CTL0397	conserved hypothetical protein [Chlamydia trachomatis 434/Bu]	31449.5	156	44	62.46
609	CTL0616	aspartokinase [Chlamydia trachomatis 434/Bu]	47553.2	91	21	44.78

## Sheet: S1i. RB-Biol (1), Tech (2)
RBs - Biological replicate 1, technical replicate 2
Protein Key	CTL No.	Protein description	Protein average mass (Da)	Matched product ions	Number of matched peptides	Protein sequence coverage (%)	protein.Key_ForHomologs
168	CTL0158	hypothetical protein [Chlamydia trachomatis 434/Bu]	18416.1	133	12	53.05
853	CTL0866	thioredoxin peroxidase [Chlamydia trachomatis 434/Bu]	21716.7	357	82	82.05
792	CTL0803	peptidyl-prolyl cis-trans isomerase [Chlamydia trachomatis 434/Bu]	26648.4	705	114	92.59
368	CTL0366	10 kDa chaperonin GroES [Chlamydia trachomatis 434/Bu]	11168.8	255	44	75.49
324	CTL0323	ABC transport protein_ solute binding component [Chlamydia trachomatis 434/Bu]	37063.3	750	117	85.58
59	CTL0050	major outer membrane protein [Chlamydia trachomatis 434/Bu]	42550.3	925	128	84.01
367	CTL0365	chaperonin GroEL [Chlamydia trachomatis 434/Bu]	58091	1487	216	69.3
692	CTL0702	60kD cysteine-rich outer membrane protein [Chlamydia trachomatis 434/Bu]	59452.2	1054	160	68.9
835	CTL0847	conserved hypothetical protein [Chlamydia trachomatis 434/Bu]	21142.5	533	89	90.16
755	CTL0766	conserved hypothetical protein [Chlamydia trachomatis 434/Bu]	32033.8	228	29	57.99
37	CTL0028	conserved hypothetical protein [Chlamydia trachomatis 434/Bu]	8783.35	153	30	83.33
42	CTL0033	phosphopeptide binding protein (predicted to be a TTSS protein) [Chlamydia trachomatis 434/Bu]	89739.2	1164	175	78.89
489	CTL0494	Outer membrane protein [Chlamydia trachomatis 434/Bu]	19445.1	241	38	88.44
259	CTL0257	glutamyl-tRNA(Gln) amidotransferase subunit C [Chlamydia trachomatis 434/Bu]	11073.6	128	12	78
830	CTL0842	putative type III secretion system protein [Chlamydia trachomatis 434/Bu]	44065.8	567	81	86.79
203	CTL0195	serine protease [Chlamydia trachomatis 434/Bu]	53270.2	826	155	81.49
257	CTL0255	conserved hypothetical protein [Chlamydia trachomatis 434/Bu]	65820	863	150	82.54
3	pL2-05	B0BCM1_CHLT2 Putative uncharacterized protein;	27922.8	340	54	95.08
810	CTL0822	type III secretion system protein_ membrane component [Chlamydia trachomatis 434/Bu]	35511.8	402	69	68.62
686	CTL0696	translation elongation factor G [Chlamydia trachomatis 434/Bu]	76492.8	975	188	84.58
874	CTL0887	putative exported protein [Chlamydia trachomatis 434/Bu]	48476.8	779	139	92.38
642	CTL0651	HSP-70 Cofactor [Chlamydia trachomatis 434/Bu]	21668.3	202	30	78.42
838	CTL0850	enolase [Chlamydia trachomatis 434/Bu]	45433.7	448	76	55.42
507	CTL0512	conserved hypothetical protein [Chlamydia trachomatis 434/Bu]	18875.6	244	47	100
12	CTL0003	conserved hypothetical protein [Chlamydia trachomatis 434/Bu]	16753.9	218	37	73.61
601	CTL0607	peptide deformylase [Chlamydia trachomatis 434/Bu]	20522.8	140	28	70.17
58	CTL0049	SSU ribosomal protein S2 [Chlamydia trachomatis 434/Bu]	31220.4	430	80	84.75
643	CTL0652	chaperone protein [Chlamydia trachomatis 434/Bu]	70843.3	1429	230	79.55
566	CTL0572	transcription antitermination protein [Chlamydia trachomatis 434/Bu]	20759.9	265	55	87.36
850	CTL0863	peptidoglycan-associated lipoprotein [Chlamydia trachomatis 434/Bu]	21532.3	186	30	55.85
789	CTL0800	conserved hypothetical protein [Chlamydia trachomatis 434/Bu]	27480.5	303	61	95.38
691	CTL0701	cysteine-rich membrane protein [Chlamydia trachomatis 434/Bu]	15832.4	92	17	51.33
57	CTL0048	translation elongation factor TS [Chlamydia trachomatis 434/Bu]	30953.4	483	83	88.65
568	CTL0574	translation elongation factor Tu [Chlamydia trachomatis 434/Bu]	43308.8	730	143	86.55
470	CTL0476	candidate inclusion membrane protein [Chlamydia trachomatis 434/Bu]	29591.5	447	63	56.34
619	CTL0626	conserved hypothetical protein [Chlamydia trachomatis 434/Bu]	49446.8	357	67	68.78
310	CTL0309	conserved hypothetical protein [Chlamydia trachomatis 434/Bu]	17203.9	80	12	43.92
772	CTL0783	LSU ribosomal protein L16P [Chlamydia trachomatis 434/Bu]	15774.6	130	24	55.8
461	CTL0467	fructose-bisphosphate aldolase [Chlamydia trachomatis 434/Bu]	38020.4	331	50	73.56
146	CTL0137	conserved hypothetical protein [Chlamydia trachomatis 434/Bu]	64095.4	603	115	84.46
193	CTL0185	putative membrane protein [Chlamydia trachomatis 434/Bu]	11420.6	79	12	29.29
300	CTL0299	putative type III secretion system chaperone [Chlamydia trachomatis 434/Bu]	18356.2	221	48	77.84
654	CTL0664	dnaK suppressor protein [Chlamydia trachomatis 434/Bu]	13937.8	134	28	83.06
418	CTL0424	Tryptophan synthase alpha chain [Chlamydia trachomatis 434/Bu]	28101.1	224	44	65.61
589	CTL0595	heat shock chaperone protein [Chlamydia trachomatis 434/Bu]	41916.5	465	80	79.08
828	CTL0840	conserved hypothetical protein [Chlamydia trachomatis 434/Bu]	13291.3	58	10	52.94
483	CTL0488	acyl carrier protein [Chlamydia trachomatis 434/Bu]	8701.65	77	15	64.94
346	CTL0344	low calcium response protein E (TTSS effector protein) [Chlamydia trachomatis 434/Bu]	45195.4	453	85	89.79
223	CTL0215	SSU ribosomal protein S15P [Chlamydia trachomatis 434/Bu]	10400	98	10	55.06
500	CTL0505	putative lipoprotein [Chlamydia trachomatis 434/Bu]	24040.5	204	36	59.53
861	CTL0874	conserved hypothetical protein [Chlamydia trachomatis 434/Bu]	26833.4	372	63	87.45
261	CTL0259	aspartyl/glutamyl-tRNA(Asn/Gln) amidotransferase subunit B [Chlamydia trachomatis 434/Bu]	54964.2	456	92	65.57
567	CTL0573	protein translocase subunit [Chlamydia trachomatis 434/Bu]	9542.39	65	11	65.85
707	CTL0717	conserved hypothetical protein [Chlamydia trachomatis 434/Bu]	26532.1	125	26	39.92
773	CTL0784	SSU ribosomal protein S3P [Chlamydia trachomatis 434/Bu]	24343.5	315	69	77.23
361	CTL0359	enoyl-acyl-carrier protein reductase [Chlamydia trachomatis 434/Bu]	32011.7	237	46	84.9
467	CTL0473	putative exported protein [Chlamydia trachomatis 434/Bu]	33080.2	147	41	39.26
873	CTL0886	conserved hypothetical protein [Chlamydia trachomatis 434/Bu]	68968.7	705	135	91.09
560	CTL0566	DNA-directed RNA polymerase beta-prime chain [Chlamydia trachomatis 434/Bu]	154814	1482	283	76.65
253	CTL0250	polymorphic outer membrane protein [Chlamydia trachomatis 434/Bu]	107244	798	124	59.88
559	CTL0565	transaldolase [Chlamydia trachomatis 434/Bu]	36160.8	423	88	83.18
562	CTL0568	LSU ribosomal protein L12P (L7/L12) [Chlamydia trachomatis 434/Bu]	13570.7	96	14	81.54
43	CTL0034	conserved hypothetical protein [Chlamydia trachomatis 434/Bu]	9325.69	179	32	87.95
148	CTL0139	3-oxoacyl-[acyl-carrier-protein] synthase [Chlamydia trachomatis 434/Bu]	44874.2	246	41	63.16
385	CTL0383	adenylate kinase [Chlamydia trachomatis 434/Bu]	27726.6	233	37	65.71
250	CTL0247	putative membrane protein [Chlamydia trachomatis 434/Bu]	44977.6	300	66	45.39
121	CTL0112	histone H1--like developmental protein [Chlamydia trachomatis 434/Bu]	13698.7	123	16	26.4
767	CTL0778	LSU ribosomal protein L5P [Chlamydia trachomatis 434/Bu]	20489	141	38	78.89
100	CTL0091	phosphoglycerate mutase [Chlamydia trachomatis 434/Bu]	25831.8	276	66	96.02
221	CTL0213	Cell division protein [Chlamydia trachomatis 434/Bu]	101816	661	148	65.5
685	CTL0695	SSU ribosomal protein S10P [Chlamydia trachomatis 434/Bu]	11869	83	16	58.1
91	CTL0082	outer membrane protein B [Chlamydia trachomatis 434/Bu]	37406.5	373	68	71.76
667	CTL0677	LSU ribosomal protein L21P [Chlamydia trachomatis 434/Bu]	12163	176	39	83.18
765	CTL0776	LSU ribosomal protein L6P [Chlamydia trachomatis 434/Bu]	19839.3	192	46	81.97
283	CTL0281	SSU ribosomal protein S16P [Chlamydia trachomatis 434/Bu]	13409.6	94	14	58.62
812	CTL0824	type III secretion system protein [Chlamydia trachomatis 434/Bu]	24767.5	237	56	70.4
347	CTL0345	low calcium response protein D (predicted to be part of the TTSS apparatus) [Chlamydia trachomatis 434/Bu]	77973.8	650	121	55.79
561	CTL0567	DNA-directed RNA polymerase beta chain [Chlamydia trachomatis 434/Bu]	140058	1320	253	78.51
191	CTL0183	polymorphic outer membrane protein [Chlamydia trachomatis 434/Bu]	160521	1492	268	71.96
660	CTL0670	polymorphic outer membrane protein [Chlamydia trachomatis 434/Bu]	183115	1239	223	64.67	661
72	CTL0063	conserved hypothetical protein [Chlamydia trachomatis 434/Bu]	34743.7	314	69	92.24
55	CTL0046	ribosome recycling factor [Chlamydia trachomatis 434/Bu]	20054.1	134	20	69.27
179	CTL0170	SSU ribosomal protein S6P [Chlamydia trachomatis 434/Bu]	12906.9	73	14	76.79
370	CTL0368	chaperone-protease ClpB [Chlamydia trachomatis 434/Bu]	96630.5	725	150	63.44
27	CTL0018	recombinase A [Chlamydia trachomatis 434/Bu]	37818.4	356	62	73.01
127	CTL0118	alanyl-tRNA synthetase [Chlamydia trachomatis 434/Bu]	97638.6	635	125	66.97
564	CTL0570	LSU ribosomal protein L1P [Chlamydia trachomatis 434/Bu]	24741.8	261	60	83.19
716	CTL0726	conserved hypothetical protein [Chlamydia trachomatis 434/Bu]	12782.1	53	11	47.71
382	CTL0380	LSU ribosomal protein L13P [Chlamydia trachomatis 434/Bu]	16849.9	91	19	62.67
533	CTL0538	ATP-dependent Clp protease [Chlamydia trachomatis 434/Bu]	95238.6	721	136	63.11
329	CTL0328	putative protease [Chlamydia trachomatis 434/Bu]	69271.6	414	68	59.45
273	CTL0271	conserved hypothetical protein [Chlamydia trachomatis 434/Bu]	26736.5	174	27	67.77
537	CTL0542	PTS-family membrane transport protein IIA component [Chlamydia trachomatis 434/Bu]	25757.6	112	30	60.44
158	CTL0149	protein disulfide isomerase [Chlamydia trachomatis 434/Bu]	18586.5	179	32	76.22
151	CTL0142	leucine dehydrogenase [Chlamydia trachomatis 434/Bu]	37349.1	251	53	55.78
774	CTL0785	LSU ribosomal protein L22P [Chlamydia trachomatis 434/Bu]	12454.7	150	30	62.16
645	CTL0655	conserved hypothetical protein [Chlamydia trachomatis 434/Bu]	29551.8	327	59	85.04
339	CTL0338	conserved hypothetical protein [Chlamydia trachomatis 434/Bu]	59567.9	300	59	70.18
779	CTL0790	LSU ribosomal protein L3P [Chlamydia trachomatis 434/Bu]	23480.4	125	25	61.99
355	CTL0353	SSU ribosomal protein S1P [Chlamydia trachomatis 434/Bu]	63473.9	452	90	77.15
627	CTL0636	arginine transport substrate-binding protein [Chlamydia trachomatis 434/Bu]	28570.1	206	39	77.43
710	CTL0720	conserved hypothetical protein [Chlamydia trachomatis 434/Bu]	9736.4	188	34	93.02
565	CTL0571	LSU ribosomal protein L11P [Chlamydia trachomatis 434/Bu]	15053.8	142	27	80.85
673	CTL0683	anti-sigma F factor antagonist [Chlamydia trachomatis 434/Bu]	12530.2	187	30	100
298	CTL0297	putative exported protein [Chlamydia trachomatis 434/Bu]	29852.1	186	32	70.74
488	CTL0493	outer membrane protein (variable surface antigen) [Chlamydia trachomatis 434/Bu]	88770.6	535	98	68.69
498	CTL0503	inner membrane protein [Chlamydia trachomatis 434/Bu]	88023.9	518	108	59.85
302	CTL0301	putative aminopeptidase [Chlamydia trachomatis 434/Bu]	54185.6	566	109	73.15
582	CTL0589	conserved hypothetical protein [Chlamydia trachomatis 434/Bu]	10537.3	78	17	82.29
69	CTL0060	conserved hypothetical protein [Chlamydia trachomatis 434/Bu]	25176.1	152	30	71.88
423	CTL0429	disulfide bond chaperone [Chlamydia trachomatis 434/Bu]	26822.3	131	27	57.56
343	CTL0341	LSU ribosomal protein L28P [Chlamydia trachomatis 434/Bu]	10145.3	48	10	33.71
758	CTL0769	DNA-directed RNA polymerase alpha chain [Chlamydia trachomatis 434/Bu]	41810.4	383	65	63.66
869	CTL0882	putative membrane protein [Chlamydia trachomatis 434/Bu]	27913.3	153	22	50.38
46	CTL0037	conserved hypothetical protein [Chlamydia trachomatis 434/Bu]	24443.6	252	44	91.03
827	CTL0839	type III secretion chaperone (low calcium response protein H) [Chlamydia trachomatis 434/Bu]	26053	112	20	45.69
184	CTL0175	exported insulinase/protease [Chlamydia trachomatis 434/Bu]	108365	646	127	59.31
514	CTL0519	integration host factor alpha-subunit [Chlamydia trachomatis 434/Bu]	11410.5	138	33	69
756	CTL0767	glyceraldehyde 3-phosphate dehydrogenase [Chlamydia trachomatis 434/Bu]	36293.7	201	49	91.32
687	CTL0697	SSU ribosomal protein S7P [Chlamydia trachomatis 434/Bu]	17798.9	148	28	61.78
776	CTL0787	LSU ribosomal protein L2P [Chlamydia trachomatis 434/Bu]	31473.4	263	58	67.61
464	CTL0470	5'-nucleotidase [Chlamydia trachomatis 434/Bu]	31515.8	229	44	86.93
600	CTL0606	preprotein translocase [Chlamydia trachomatis 434/Bu]	11088	110	20	61.76
213	CTL0205	bacterial protein translation initiation factor 3 (IF-3) [Chlamydia trachomatis 434/Bu]	21066.6	131	25	68.28
230	CTL0222	conserved hypothetical protein [Chlamydia trachomatis 434/Bu]	6842.74	43	6	85.48
63	CTL0054	ABC transporter ATP-binding protein [Chlamydia trachomatis 434/Bu]	28449.6	210	41	67.84
85	CTL0076	trigger factor (chaperone) [Chlamydia trachomatis 434/Bu]	50097.9	432	90	69
702	CTL0712	cytidylate kinase [Chlamydia trachomatis 434/Bu]	24043.7	197	42	82.87
866	CTL0879	RNA polymerase sigma factor [Chlamydia trachomatis 434/Bu]	66133.3	384	71	55.52
260	CTL0258	aspartyl-glutamyl-tRNA(Asn-Gln) amidotransferase subunit A [Chlamydia trachomatis 434/Bu]	53602.4	358	64	68.43
319	CTL0318	tyrosyl-tRNA synthetase [Chlamydia trachomatis 434/Bu]	45435.2	238	45	55.1
275	CTL0273	putative membrane protein [Chlamydia trachomatis 434/Bu]	17816.7	75	14	87.9	941
295	CTL0294	deoxycytidine triphosphate deaminase [Chlamydia trachomatis 434/Bu]	21384.5	112	21	63.68
280	CTL0278	bacterial peptide chain release factor 1 [Chlamydia trachomatis 434/Bu]	40022.2	277	60	85.24
285	CTL0283	LSU ribosomal protein L19P [Chlamydia trachomatis 434/Bu]	13142.3	141	34	77.69
13	CTL0004	Transcription elongation factor [Chlamydia trachomatis 434/Bu]	80996.6	547	126	77.62
741	CTL0752	transcription termination factor rho [Chlamydia trachomatis 434/Bu]	51665.6	377	77	57.76
110	CTL0101	Riboflavin synthase beta chain (6_7-dimethyl-8-ribityllumazine synthase) [Chlamydia trachomatis 434/Bu]	16412.1	108	19	91.08
141	CTL0132	conserved hypothetical protein [Chlamydia trachomatis 434/Bu]	15081.9	135	16	76.26
762	CTL0773	LSU ribosomal protein L15P [Chlamydia trachomatis 434/Bu]	16113.7	115	19	38.89
0	0		36692	262	58	54.18
780	CTL0791	putative membrane protein [Chlamydia trachomatis 434/Bu]	31250.4	246	43	77.52
222	CTL0214	polyribonucleotide nucleotidyltransferase [Chlamydia trachomatis 434/Bu]	75402.7	463	94	66.04
52	CTL0043	Type III secretion structural protein (outer membrane ring) [Chlamydia trachomatis 434/Bu]	100237	614	116	60.15
859	CTL0872	DNA helicase [Chlamydia trachomatis 434/Bu]	72751.2	353	68	66.56
376	CTL0374	inclusion membrane protein A [Chlamydia trachomatis 434/Bu]	27488.8	243	57	73.98
400	CTL0398	conserved hypothetical protein [Chlamydia trachomatis 434/Bu]	31497.2	178	40	88.57
825	CTL0837	proline dipeptidase [Chlamydia trachomatis 434/Bu]	39330.2	179	46	81.18
107	CTL0098	seryl-tRNA synthetase [Chlamydia trachomatis 434/Bu]	48405.6	173	45	53.74
383	CTL0381	SSU ribosomal protein S9P [Chlamydia trachomatis 434/Bu]	14542	111	26	65.89
778	CTL0789	LSU ribosomal protein L1E [Chlamydia trachomatis 434/Bu]	24590.3	229	46	72.97
539	CTL0544	deoxyuridine 5'-triphosphate nucleotidohydrolase [Chlamydia trachomatis 434/Bu]	15337.5	62	11	86.21
180	CTL0171	SSU ribosomal protein S18 [Chlamydia trachomatis 434/Bu]	9402.08	72	18	53.09
526	CTL0531	Na(+)-translocating NADH-quinone reductase subunit C [Chlamydia trachomatis 434/Bu]	34412	142	32	53.48
50	CTL0041	Type III secretion component_ basal body [Chlamydia trachomatis 434/Bu]	41198	244	45	70.51
251	CTL0248	polymorphic outer membrane protein [Chlamydia trachomatis 434/Bu]	104711	598	103	80.83
404	CTL0402	putative integral membrane protein [Chlamydia trachomatis 434/Bu]	162274	995	233	69.91
820	CTL0832	general secretion pathway protein G [Chlamydia trachomatis 434/Bu]	12169.3	81	15	75.23
256	CTL0254	polymorphic outer membrane protein [Chlamydia trachomatis 434/Bu]	95518.3	623	130	54.1
552	CTL0558	V-type ATP synthase subunit D [Chlamydia trachomatis 434/Bu]	23182.2	96	22	54.19
541	CTL0546	superoxide dismutase [Chlamydia trachomatis 434/Bu]	23395.8	149	34	90.29
254	CTL0251	polymorphic outer membrane protein [Chlamydia trachomatis 434/Bu]	107331	747	127	71.27
114	CTL0105	conserved hyporthetical protein [Chlamydia trachomatis 434/Bu]	16507.8	44	7	54.67
476	CTL0481	candidate inclusion membrane protein [Chlamydia trachomatis 434/Bu]	23534.5	141	23	57.67
555	CTL0561	conserved hypothetical protein [Chlamydia trachomatis 434/Bu]	32128.5	202	51	71.8
736	CTL0747	glutamine-binding protein [Chlamydia trachomatis 434/Bu]	28974.5	163	26	68.58
402	CTL0400	serine-threonine-protein kinase [Chlamydia trachomatis 434/Bu]	69637.9	213	34	44.46
154	CTL0145	2-acylglycerophosphoethanolamine acyltransferase [Chlamydia trachomatis 434/Bu]	59393.3	238	52	65.74
381	CTL0379	biotin carboxylase [Chlamydia trachomatis 434/Bu]	50105.8	326	68	71.99
760	CTL0771	SSU ribosomal protein S13P [Chlamydia trachomatis 434/Bu]	13895.4	90	18	55.74
563	CTL0569	LSU ribosomal protein L10P [Chlamydia trachomatis 434/Bu]	18874.7	99	31	84.88
706	CTL0716	Translocated actin-recruiting phosphoprotein [Chlamydia trachomatis 434/Bu]	103252	495	98	57.31
354	CTL0352	N utilization substance protein A [Chlamydia trachomatis 434/Bu]	48885	388	84	82.49
83	CTL0074	ATP-dependent Clp protease_ ATP-binding component [Chlamydia trachomatis 434/Bu]	46183.4	249	56	65.87
436	CTL0442	DNA gyrase subunit B [Chlamydia trachomatis 434/Bu]	89761.4	473	103	63.68
793	CTL0804	aspartyl-tRNA synthetase [Chlamydia trachomatis 434/Bu]	66272.2	302	69	68.9
105	CTL0096	cation transporting ATPase [Chlamydia trachomatis 434/Bu]	70483	349	70	44.76
661	CTL0671	polymorphic outer membrane protein [Chlamydia trachomatis 434/Bu]	187044	696	132	61.56	660
202	CTL0194	succinyl-CoA synthetase alpha chain [Chlamydia trachomatis 434/Bu]	30239	134	30	70.45
744	CTL0755	exported protease IV [Chlamydia trachomatis 434/Bu]	35771.3	264	49	72.51
596	CTL0602	ABC transporter_ ATP-binding component [Chlamydia trachomatis 434/Bu]	58875.6	276	69	59.92
47	CTL0038	ATP synthase (predicted TTSS protein) [Chlamydia trachomatis 434/Bu]	48216.7	334	72	67.65
274	CTL0272	conserved hypothetical protein [Chlamydia trachomatis 434/Bu]	47726.3	307	70	77.83
153	CTL0144	1-acyl-sn-glycerol-3-phosphate acyltransferase [Chlamydia trachomatis 434/Bu]	29187.1	111	24	58.89
877	CTL0890	SSU ribosomal protein S4P [Chlamydia trachomatis 434/Bu]	23659.8	214	55	79.43
353	CTL0351	bacterial protein translation initiation factor 2 (IF-2) [Chlamydia trachomatis 434/Bu]	97378.2	480	117	65.29
323	CTL0322	conserved hypothetical protein [Chlamydia trachomatis 434/Bu]	17948	169	43	76.58
79	CTL0070	preprotein translocase subunit [Chlamydia trachomatis 434/Bu]	110403	720	155	78.12
312	CTL0311	dihydrolipoamide succinyltransferase component (E2) of 2-oxoglutarate dehydrogenase complex [Chlamydia trachomatis 434/Bu]	40344.3	186	34	65.75
54	CTL0045	conserved hypothetical protein [Chlamydia trachomatis 434/Bu]	19857.5	182	40	75.14
252	CTL0249	polymorphic outer membrane protein [Chlamydia trachomatis 434/Bu]	112539	609	129	70.74
764	CTL0775	LSU ribosomal protein L18P [Chlamydia trachomatis 434/Bu]	13378.7	85	27	56.91
556	CTL0562	V-type ATP synthase subunit E [Chlamydia trachomatis 434/Bu]	22946.1	185	33	82.69
268	CTL0266	putative exported protein [Chlamydia trachomatis 434/Bu]	48111.8	333	69	70.1
181	CTL0172	LSU ribosomal protein L9 [Chlamydia trachomatis 434/Bu]	18437.2	141	36	86.83
174	CTL0165	glycyl-tRNA synthetase [Chlamydia trachomatis 434/Bu]	112503	503	111	65.7
375	CTL0373	inclusion membrane protein G [Chlamydia trachomatis 434/Bu]	17540.2	120	18	62.28
196	CTL0188	glucosamine--fructose-6-phosphate aminotransferase [Chlamydia trachomatis 434/Bu]	67471.5	246	54	58.42
829	CTL0841	putative type III secretion system membrane protein [Chlamydia trachomatis 434/Bu]	50321.3	319	59	56.06
201	CTL0193	succinyl-CoA synthetase beta chain [Chlamydia trachomatis 434/Bu]	41762.4	216	47	73.83
427	CTL0433	putative exported protein [Chlamydia trachomatis 434/Bu]	26978.9	149	33	84.32
763	CTL0774	SSU ribosomal protein S5P [Chlamydia trachomatis 434/Bu]	17761.8	124	30	41.82
639	CTL0648	conserved hypothetical protein [Chlamydia trachomatis 434/Bu]	41294.9	130	25	63.56
119	CTL0110	preprotein translocase [Chlamydia trachomatis 434/Bu]	12814.3	75	21	85.96
322	CTL0321	ADP_ATP carrier protein [Chlamydia trachomatis 434/Bu]	58099.5	273	49	28.03
542	CTL0547	phosphoglucomutase [Chlamydia trachomatis 434/Bu]	67411.1	309	68	61.05	970
301	CTL0300	single-strand DNA binding protein [Chlamydia trachomatis 434/Bu]	17147.1	111	17	87.26
632	CTL0641	conserved hypothetical protein [Chlamydia trachomatis 434/Bu]	12319.4	166	34	83.78
536	CTL0541	putative membrane protein [Chlamydia trachomatis 434/Bu]	41810.8	115	42	46.98
130	CTL0121	translation elongation factor P [Chlamydia trachomatis 434/Bu]	20190	78	13	58.99
769	CTL0780	LSU ribosomal protein L14P [Chlamydia trachomatis 434/Bu]	13442.6	114	24	61.48
540	CTL0545	acetyl-coenzyme A carboxylase carboxyl transferase subunit beta [Chlamydia trachomatis 434/Bu]	33688	185	36	66.56
857	CTL0870	conserved hypothetical protein [Chlamydia trachomatis 434/Bu]	8896.14	102	27	100
149	CTL0140	conserved hypothetical protein [Chlamydia trachomatis 434/Bu]	17373.7	104	28	76.67
401	CTL0399	putative membrane protein [Chlamydia trachomatis 434/Bu]	31355.4	209	37	91.32
592	CTL0598	ATP-dependent protease La [Chlamydia trachomatis 434/Bu]	91949.4	493	110	59.71
625	CTL0634	putative nucleotide-binding protein [Chlamydia trachomatis 434/Bu]	50818.6	155	27	54.81
241	CTL0234	4-hydroxy-3-methylbut-2-enyl diphosphate reductase [Chlamydia trachomatis 434/Bu]	34249.6	156	40	61.24
87	CTL0078	Cell shape determining protein [Chlamydia trachomatis 434/Bu]	39510.5	114	23	42.35	453
579	CTL0586	pyruvate kinase [Chlamydia trachomatis 434/Bu]	53631	321	65	79.79
56	CTL0047	uridylate kinase [Chlamydia trachomatis 434/Bu]	26163.2	146	29	80.82
611	CTL0618	dihydrodipicolinate reductase [Chlamydia trachomatis 434/Bu]	27789	120	29	60.87
393	CTL0391	putative phospholipase-carboxylesterase family protein [Chlamydia trachomatis 434/Bu]	26822.9	99	24	67.36
695	CTL0705	glutamyl-tRNA synthetase [Chlamydia trachomatis 434/Bu]	58563.1	279	57	72.92
883	CTL0897	conserved hypothetical protein [Chlamydia trachomatis 434/Bu]	60901.3	400	97	84.88
204	CTL0196	metalloprotease-insulinase [Chlamydia trachomatis 434/Bu]	109245	465	106	61.09
833	CTL0845	Chromosome partitioning ATPase (ParA family) [Chlamydia trachomatis 434/Bu]	28208.5	78	16	43.53
332	CTL0331	DNA polymerase III_ beta chain [Chlamydia trachomatis 434/Bu]	46529.5	204	45	70.43
373	CTL0371	inclusion membrane protein E [Chlamydia trachomatis 434/Bu]	13594.2	91	19	37.12
603	CTL0609	putative exported protein [Chlamydia trachomatis 434/Bu]	39968.3	282	55	86.12
864	CTL0877	2-amino-4-hydroxy-6-hydroxymethyldihydropteridi ne pyrophosphokinase [Chlamydia trachomatis 434/Bu]	50262.6	262	59	69.78
176	CTL0167	glycogen synthase [Chlamydia trachomatis 434/Bu]	53394.1	206	52	79.54
768	CTL0779	LSU ribosomal protein L24P [Chlamydia trachomatis 434/Bu]	12607.7	59	15	52.25
509	CTL0514	conserved hypothetical protein [Chlamydia trachomatis 434/Bu]	28754.2	135	27	85.94
798	CTL0809	putative exported protein [Chlamydia trachomatis 434/Bu]	36307.1	154	37	65.09
186	CTL0177	ribonuclease E [Chlamydia trachomatis 434/Bu]	59365.5	304	61	71.88
88	CTL0079	phosphoenolpyruvate carboxykinase (GTP) [Chlamydia trachomatis 434/Bu]	66116.8	258	54	71.12
678	CTL0688	conserved hypothetical protein [Chlamydia trachomatis 434/Bu]	39227.2	240	57	81.76
435	CTL0441	DNA gyrase subunit A [Chlamydia trachomatis 434/Bu]	94235.4	502	110	64.11
170	CTL0160	DNA mismatch repair protein [Chlamydia trachomatis 434/Bu]	92130.9	452	96	72.8
484	CTL0489	3-oxoacyl-[acyl-carrier protein] reductase [Chlamydia trachomatis 434/Bu]	26035.8	149	33	81.85
622	CTL0630	malate dehydrogenase [Chlamydia trachomatis 434/Bu]	35560.7	173	38	73.01
777	CTL0788	LSU ribosomal protein L23P [Chlamydia trachomatis 434/Bu]	12223.5	67	14	59.46
795	CTL0806	putative sugar phosphate permease [Chlamydia trachomatis 434/Bu]	51667.5	159	37	43.64
369	CTL0367	oligoendopeptidase F [Chlamydia trachomatis 434/Bu]	69030.2	263	69	64.31
208	CTL0200	ribonucleoside-diphosphate reductase beta chain [Chlamydia trachomatis 434/Bu]	40504.5	188	45	73.99
535	CTL0540	candidate inclusion membrane protein [Chlamydia trachomatis 434/Bu]	63512.2	302	64	65.43
794	CTL0805	histidyl-tRNA synthetase [Chlamydia trachomatis 434/Bu]	49092.9	257	66	74.3
360	CTL0358	conserved hypothetical protein [Chlamydia trachomatis 434/Bu]	34188	166	41	81.21
881	CTL0894	transcriptional regulatory protein [Chlamydia trachomatis 434/Bu]	25835	86	26	43.61
86	CTL0077	putative helicase [Chlamydia trachomatis 434/Bu]	133190	530	135	64.92	554
845	CTL0859	thiol:disulfide interchange protein [Chlamydia trachomatis 434/Bu]	76171.4	211	41	42.34
143	CTL0134	anti-sigma F factor antagonist [Chlamydia trachomatis 434/Bu]	12411.7	74	19	78.18
11	CTL0002	Na(+)-translocating NADH-quinone reductase subunit A [Chlamydia trachomatis 434/Bu]	51757.2	141	37	50.75
175	CTL0166	CDP-diacylglycerol--glycerol-3-phosphate 3-phosphatidyltransferase [Chlamydia trachomatis 434/Bu]	22753.1	76	16	23.76
185	CTL0176	glycerol-3-phosphate acyltransferase [Chlamydia trachomatis 434/Bu]	38125	85	18	43.84
490	CTL0495	UDP-3-O-[3-hydroxymyristoyl] glucosamine N-acyltransferase [Chlamydia trachomatis 434/Bu]	38403.1	177	46	53.67
71	CTL0062	phosphoglycerate kinase [Chlamydia trachomatis 434/Bu]	43070.6	127	33	34.74
289	CTL0287	methionyl-tRNA synthetase [Chlamydia trachomatis 434/Bu]	62749.5	311	73	59.27
553	CTL0559	V-type sodium ATP synthase subunit B [Chlamydia trachomatis 434/Bu]	48645.3	234	48	61.19
177	CTL0168	LSU ribosomal protein L25 [Chlamydia trachomatis 434/Bu]	20425	121	31	71.89
730	CTL0741	oligopeptide transport system_ binding protein [Chlamydia trachomatis 434/Bu]	79928.8	324	70	68.25
836	CTL0848	tryptophanyl-tRNA synthetase [Chlamydia trachomatis 434/Bu]	39380.2	255	53	67.63
653	CTL0663	transcriptional repressor [Chlamydia trachomatis 434/Bu]	17660.4	140	30	71.43
872	CTL0885	conserved hypothetical protein [Chlamydia trachomatis 434/Bu]	92625.2	363	100	59.38
349	CTL0347	GTP-binding protein [Chlamydia trachomatis 434/Bu]	39989.9	194	52	60.93
808	CTL0820	dihydrolipoamide dehydrogenase [Chlamydia trachomatis 434/Bu]	49477	393	89	75.05
232	CTL0224	methionine aminopeptidase [Chlamydia trachomatis 434/Bu]	32640.8	128	27	53.95
432	CTL0438	6-phosphogluconolactonase [Chlamydia trachomatis 434/Bu]	29005.4	147	38	87.5
797	CTL0808	conserved hypothetical protein [Chlamydia trachomatis 434/Bu]	32658.1	241	50	83.39
759	CTL0770	SSU ribosomal protein S11P [Chlamydia trachomatis 434/Bu]	13822	78	19	79.55
492	CTL0497	pyruvate dehydrogenase E1 component alpha subunit [Chlamydia trachomatis 434/Bu]	37203.9	109	26	51.47
287	CTL0285	guanylate kinase [Chlamydia trachomatis 434/Bu]	23109.3	114	32	84.39
486	CTL0491	3-oxoacyl-[acyl-carrier-protein] synthase III [Chlamydia trachomatis 434/Bu]	35326.6	182	41	55.66
277	CTL0275	signal peptidase I [Chlamydia trachomatis 434/Bu]	71534.5	312	75	68.47
634	CTL0643	conserved hypothetical protein [Chlamydia trachomatis 434/Bu]	77101.3	197	44	49.78
680	CTL0690	ATP-dependent Clp protease proteolytic subunit [Chlamydia trachomatis 434/Bu]	21073.5	123	21	51.56
245	CTL0238	conserved hypothetical protein [Chlamydia trachomatis 434/Bu]	53613.5	276	60	69.92
276	CTL0274	isoleucyl-tRNA synthetase_ mupirocin resistant [Chlamydia trachomatis 434/Bu]	118804	397	86	66.02
398	CTL0396	protein translocase [Chlamydia trachomatis 434/Bu]	16791	49	13	58.11
508	CTL0513	DNA polymerase III_ epsilon chain [Chlamydia trachomatis 434/Bu]	26559.2	135	33	84.05
751	CTL0762	nucleoside diphosphate kinase [Chlamydia trachomatis 434/Bu]	15264.6	102	25	93.62
73	CTL0064	conserved hypothetical protein [Chlamydia trachomatis 434/Bu]	44310	170	41	74.62
431	CTL0437	glucose-6-phosphate 1-dehydrogenase [Chlamydia trachomatis 434/Bu]	58596.8	194	53	66.27
635	CTL0644	conserved hypothetical protein [Chlamydia trachomatis 434/Bu]	12867.2	63	19	60.87
264	CTL0262	conserved hypothetical protein [Chlamydia trachomatis 434/Bu]	35548.6	100	22	67.09
624	CTL0633	glucose-6-phosphate isomerase [Chlamydia trachomatis 434/Bu]	57699.8	243	51	60.57
674	CTL0684	conserved hypothetical protein [Chlamydia trachomatis 434/Bu]	70065.8	225	56	65.06
165	CTL0155	SSU ribosomal protein S14P [Chlamydia trachomatis 434/Bu]	11715.8	52	10	38.61
495	CTL0500	glycogen phosphorylase [Chlamydia trachomatis 434/Bu]	92767.1	471	109	80.96
150	CTL0141	inorganic pyrophosphatase [Chlamydia trachomatis 434/Bu]	23390.8	97	22	54.55
140	CTL0131	UDP-N-acetylmuramate--alanine ligase [Chlamydia trachomatis 434/Bu]	89204.3	238	48	60.65
832	CTL0844	threonyl-tRNA synthetase [Chlamydia trachomatis 434/Bu]	72630	315	74	60.63
752	CTL0763	holliday junction DNA helicase [Chlamydia trachomatis 434/Bu]	22222.1	73	22	85.5
782	CTL0793	acyl-[acyl-carrier-protein]--UDP-N-acetylglucos amine O-acyltransferase [Chlamydia trachomatis 434/Bu]	30724.2	132	32	58.21
521	CTL0526	conserved hypothetical protein [Chlamydia trachomatis 434/Bu]	15607.1	82	17	68.35
485	CTL0490	malonyl-CoA-[acyl-carrier-protein] transacylase [Chlamydia trachomatis 434/Bu]	33488.8	92	18	47.73
681	CTL0691	serine hydroxymethyltransferase [Chlamydia trachomatis 434/Bu]	54249.5	240	63	72.84
494	CTL0499	dihydrolipoamide acetyltransferase component of pyruvate dehydrogenase complex [Chlamydia trachomatis 434/Bu]	46399.9	155	43	46.39
207	CTL0199	ribonucleoside-diphosphate reductase alpha chain [Chlamydia trachomatis 434/Bu]	119414	633	150	75.07
512	CTL0517	acetyl-coenzyme A carboxylase carboxyl transferase subunit alpha [Chlamydia trachomatis 434/Bu]	36374	172	45	71.91
457	CTL0463	conserved hypothetical protein [Chlamydia trachomatis 434/Bu]	20813.8	67	14	44.97
159	CTL0150	lysyl-tRNA synthetase [Chlamydia trachomatis 434/Bu]	60076.2	255	63	63.12
657	CTL0667	polyA polymerase [Chlamydia trachomatis 434/Bu]	49446.3	203	44	55.53
709	CTL0719	bacterial peptide chain release factor 2 [Chlamydia trachomatis 434/Bu]	42402.1	234	52	70.38
161	CTL0152	putative exported protein [Chlamydia trachomatis 434/Bu]	39629.8	176	39	61.6
311	CTL0310	2-oxoglutarate dehydrogenase E1 component [Chlamydia trachomatis 434/Bu]	102586	292	79	58.47
434	CTL0440	thymidylate kinase [Chlamydia trachomatis 434/Bu]	22457.1	72	19	42.86
215	CTL0207	LSU ribosomal protein L20P [Chlamydia trachomatis 434/Bu]	13936.3	61	16	63.41
523	CTL0528	conserved hypothetical protein [Chlamydia trachomatis 434/Bu]	21293.6	79	19	65.46
166	CTL0156	putative exported protein [Chlamydia trachomatis 434/Bu]	19063.2	99	21	74.1
247	CTL0244	conserved hypothetical protein [Chlamydia trachomatis 434/Bu]	37482.6	148	31	45.29
834	CTL0846	virulence plasmid protein pGP6-D-related protein [Chlamydia trachomatis 434/Bu]	30733.2	149	46	68.82
469	CTL0475	candidate inclusion membrane protein [Chlamydia trachomatis 434/Bu]	13878.5	65	16	42.19
726	CTL0737	putative exported protein [Chlamydia trachomatis 434/Bu]	36313.1	138	33	78.5
61	CTL0052	tetratricopeptide repeat protein [Chlamydia trachomatis 434/Bu]	38333.5	94	21	50.15
407	CTL0405	LSU ribosomal protein L33P [Chlamydia trachomatis 434/Bu]	6285.48	10	1	23.08
387	CTL0385	ABC transporter_ ATP-binding component [Chlamydia trachomatis 434/Bu]	25536.5	175	43	72.96
704	CTL0714	arginyl-tRNA synthetase [Chlamydia trachomatis 434/Bu]	63029.3	268	60	58.61
879	CTL0892	dimethylallyltransferase [Chlamydia trachomatis 434/Bu]	32524.2	100	25	60.48
296	CTL0295	conserved hypothetical protein [Chlamydia trachomatis 434/Bu]	5675.49	27	8	96
205	CTL0197	DNA recombination protein [Chlamydia trachomatis 434/Bu]	48522.5	245	57	70.96
49	CTL0040	conserved hypothetical protein [Chlamydia trachomatis 434/Bu]	31030.4	90	21	40.28
449	CTL0455	conserved hypothetical protein [Chlamydia trachomatis 434/Bu]	28263.4	51	8	41.37
577	CTL0584	conserved hypothetical protein [Chlamydia trachomatis 434/Bu]	9953.26	30	6	30
801	CTL0812	conserved hypothetical protein [Chlamydia trachomatis 434/Bu]	15803.7	51	13	71.63
501	CTL0506	inner membrane protein [Chlamydia trachomatis 434/Bu]	28293.1	101	22	49.22
608	CTL0615	dihydrodipicolinate synthase [Chlamydia trachomatis 434/Bu]	31262.3	92	22	57.34
783	CTL0794	(3R)-hydroxymyristoyl-[acyl carrier protein] dehydratase [Chlamydia trachomatis 434/Bu]	16623.6	77	16	50.98
737	CTL0748	methyltransferase [Chlamydia trachomatis 434/Bu]	20887	56	16	45.26
455	CTL0461	leucyl-tRNA synthetase [Chlamydia trachomatis 434/Bu]	92846	307	75	54.21
811	CTL0823	conserved hypothetical protein [Chlamydia trachomatis 434/Bu]	32050.5	134	29	56.12
554	CTL0560	V-type ATP synthase alpha chain [Chlamydia trachomatis 434/Bu]	65495	308	87	69.04	86
722	CTL0733	conserved hypothetical protein [Chlamydia trachomatis 434/Bu]	30146.7	63	14	60.61
84	CTL0075	ATP-dependent Clp protease proteolytic component [Chlamydia trachomatis 434/Bu]	22049.6	95	31	78.33
711	CTL0721	putative metallo-phosphoesterase [Chlamydia trachomatis 434/Bu]	37055.9	133	41	69
745	CTL0756	putative nucleotide transport protein [Chlamydia trachomatis 434/Bu]	59620.2	160	34	35.93
456	CTL0462	glutamate-1-semialdehyde 2_1-aminomutase [Chlamydia trachomatis 434/Bu]	45940	246	51	68.25
321	CTL0320	GTP-binding protein [Chlamydia trachomatis 434/Bu]	67408.3	206	53	48.5
270	CTL0268	cytochrome d ubiquinol oxidase subunit I [Chlamydia trachomatis 434/Bu]	50223.1	109	24	23.09
497	CTL0501	Chromosomal replication initiation protein [Chlamydia trachomatis 434/Bu]	51928.6	204	58	60.75
813	CTL0825	type III secretion system_ membrane protein [Chlamydia trachomatis 434/Bu]	33799.4	175	40	52.61
410	CTL0408	MAC/perforin family protein [Chlamydia trachomatis 434/Bu]	90870.8	319	69	57.16
451	CTL0457	pyrophosphate--fructose 6-phosphate 1-phosphotransferase [Chlamydia trachomatis 434/Bu]	61986.1	169	41	56.06
522	CTL0527	Chromosomal replication initiation protein [Chlamydia trachomatis 434/Bu]	51348.4	173	45	67.47
502	CTL0507	conserved hypothetical protein [Chlamydia trachomatis 434/Bu]	14371.5	33	7	38.58
569	CTL0575	bacterial protein translation initiation factor 1 (IF-1) [Chlamydia trachomatis 434/Bu]	8413.03	50	17	83.56
612	CTL0619	putative integral membrane protein [Chlamydia trachomatis 434/Bu]	61072.6	153	41	44.7
1	pL2-07a	B0BCL9_CHLT2 Putative uncharacterized protein;	14281.4	90	25	77.1
118	CTL0109	Na(+)-translocating NADH-quinone reductase subunit F [Chlamydia trachomatis 434/Bu]	48518.2	132	34	50.12
458	CTL0464	conserved hypothetical protein [Chlamydia trachomatis 434/Bu]	17081.5	67	16	60.14
132	CTL0123	conserved hypothetical protein [Chlamydia trachomatis 434/Bu]	32716.7	57	13	44.48
14	CTL0005	Aspartate aminotransferase [Chlamydia trachomatis 434/Bu]	44736.6	228	64	61
356	CTL0354	thioredoxin reductase [Chlamydia trachomatis 434/Bu]	37867.6	168	44	61.54
380	CTL0378	biotin carboxyl carrier protein of acetyl-CoA carboxylase [Chlamydia trachomatis 434/Bu]	18198.1	74	16	51.22
92	CTL0083	glycerol-3-phosphate dehydrogenase [NAD(P)+] [Chlamydia trachomatis 434/Bu]	36229.1	136	27	43.71
216	CTL0208	phenylalanyl-tRNA synthetase alpha chain [Chlamydia trachomatis 434/Bu]	38677.3	141	35	71.35
668	CTL0678	putative inner membrane protein [Chlamydia trachomatis 434/Bu]	25761.8	119	34	39.06
320	CTL0319	6-phosphogluconate dehydrogenase [Chlamydia trachomatis 434/Bu]	52619.4	206	54	70.42
66	CTL0057	putative chromosome partitioning protein [Chlamydia trachomatis 434/Bu]	31523.7	128	29	61.21
480	CTL0485	inclusion membrane protein C [Chlamydia trachomatis 434/Bu]	18511.7	29	6	46.07
68	CTL0059	ABC transport protein_ ATPase component [Chlamydia trachomatis 434/Bu]	35997.7	138	36	51.4
229	CTL0221	conserved hypothetical protein [Chlamydia trachomatis 434/Bu]	17538.6	77	18	61.64
823	CTL0835	general secretion pathway protein D [Chlamydia trachomatis 434/Bu]	83767.7	351	84	57.89
137	CTL0128	muramidase [Chlamydia trachomatis 434/Bu]	27234.5	95	18	54.29
477	CTL0482	putative sodium:dicarboxylate symport protein [Chlamydia trachomatis 434/Bu]	45049	35	7	15.66
67	CTL0058	ABC transport protein_ ATPase component [Chlamydia trachomatis 434/Bu]	31012.1	129	34	63.77
266	CTL0264	conserved hypothetical protein [Chlamydia trachomatis 434/Bu]	16225.8	83	19	90.91
453	CTL0459	pyrophosphate--fructose 6-phosphate 1-phosphotransferase [Chlamydia trachomatis 434/Bu]	61185.5	196	50	55.11	87
729	CTL0740	oligopeptide transport system membrane permease [Chlamydia trachomatis 434/Bu]	53122.9	143	40	39.28
867	CTL0880	putative integral membrane protein [Chlamydia trachomatis 434/Bu]	49922.5	245	67	60.84
688	CTL0698	SSU ribosomal protein S12P [Chlamydia trachomatis 434/Bu]	14524	40	16	39.53
644	CTL0654	exoribonuclease II [Chlamydia trachomatis 434/Bu]	77957.4	194	51	49.86
96	CTL0087	conserved hypothetical protein [Chlamydia trachomatis 434/Bu]	19602.2	63	17	43.68
459	CTL0465	ribose 5-phosphate isomerase [Chlamydia trachomatis 434/Bu]	26672.7	106	19	65.29
712	CTL0722	2-C-methyl-D-erythritol 4-phosphate cytidylyltransferase [Chlamydia trachomatis 434/Bu]	24228	88	22	64.38
21	CTL0012	putative oxidoreductase [Chlamydia trachomatis 434/Bu]	37055.5	137	34	82.04
743	CTL0754	DNA polymerase I [Chlamydia trachomatis 434/Bu]	96662.8	386	91	58.43
396	CTL0394	oligopeptide transport system binding protein [Chlamydia trachomatis 434/Bu]	48310.2	125	28	46.48
761	CTL0772	protein translocase subunit [Chlamydia trachomatis 434/Bu]	50227.3	86	24	22.98	125
856	CTL0869	conserved hypothetical protein [Chlamydia trachomatis 434/Bu]	23277.8	93	26	70.81
111	CTL0102	putative exported protein [Chlamydia trachomatis 434/Bu]	49898.5	174	51	70.76
641	CTL0650	Putative transcriptional regulatory protein [Chlamydia trachomatis 434/Bu]	44978.7	157	40	63.52
80	CTL0071	conserved hypothetical protein [Chlamydia trachomatis 434/Bu]	20482.8	91	21	84.57
696	CTL0706	conserved hypothetical protein (Early upstream open reading frame) [Chlamydia trachomatis 434/Bu]	20929.6	95	28	75.96
460	CTL0466	candidate inclusion membrane protein [Chlamydia trachomatis 434/Bu]	59775.5	185	48	58.14
851	CTL0864	putative soluble transglycosylase [Chlamydia trachomatis 434/Bu]	22466.7	136	32	68
33	CTL0024	2-dehydro-3-deoxyphosphooctonate aldolase [Chlamydia trachomatis 434/Bu]	29645.1	98	28	80.67
136	CTL0127	UDP-N-acetylmuramoylalanine--D-glutamate ligase [Chlamydia trachomatis 434/Bu]	46183.3	180	43	75.24
841	CTL0853	conserved hypothetical protein [Chlamydia trachomatis 434/Bu]	109092	313	82	44.65
646	CTL0656	carbohydrate isomerase [Chlamydia trachomatis 434/Bu]	36020	109	25	53.96
575	CTL0583	exodeoxyribonuclease VII large subunit [Chlamydia trachomatis 434/Bu]	58704.5	225	58	67.83
195	CTL0187	phosphoglucosamine mutase [Chlamydia trachomatis 434/Bu]	49288	214	51	62.01
45	CTL0036	conserved hypothetical protein [Chlamydia trachomatis 434/Bu]	16465	80	12	74.5
291	CTL0289	putative membrane transport/efflux protein [Chlamydia trachomatis 434/Bu]	36144.9	42	10	47.55
621	CTL0629	putative oxidoreductase [Chlamydia trachomatis 434/Bu]	38036.8	92	24	64.2
26	CTL0017	conserved hypothetical protein [Chlamydia trachomatis 434/Bu]	20692	56	15	58.43
306	CTL0305	conserved hypothetical protein [Chlamydia trachomatis 434/Bu]	50785.8	151	37	75.71
849	CTL0862	outer membrane component of membrane transport system [Chlamydia trachomatis 434/Bu]	47566.7	214	56	51.74
24	CTL0015	putative exported protein [Chlamydia trachomatis 434/Bu]	22071.5	115	33	69.79
288	CTL0286	conserved hypothetical protein [Chlamydia trachomatis 434/Bu]	11680.1	47	11	66
409	CTL0407	lipoprotein release ATP-binding component [Chlamydia trachomatis 434/Bu]	25027.9	69	11	54.67
662	CTL0672	metal transporter_ metal-binding component [Chlamydia trachomatis 434/Bu]	31462.4	116	27	63.77
452	CTL0458	conserved hypothetical protein [Chlamydia trachomatis 434/Bu]	31610.4	73	18	30.5
809	CTL0821	lipoic acid synthetase [Chlamydia trachomatis 434/Bu]	34694.7	155	39	45.34
399	CTL0397	conserved hypothetical protein [Chlamydia trachomatis 434/Bu]	31449.5	113	29	73.68
304	CTL0303	conserved hypothetical protein [Chlamydia trachomatis 434/Bu]	35794.3	164	38	75.8
429	CTL0435	CTP synthase [Chlamydia trachomatis 434/Bu]	60189.5	214	56	61.04
640	CTL0649	prolyl-tRNA synthetase [Chlamydia trachomatis 434/Bu]	65676.5	137	36	37.35
348	CTL0346	type III secretion system inner membrane protein [Chlamydia trachomatis 434/Bu]	40452.7	169	42	40.56
837	CTL0849	excinuclease ABC subunit B [Chlamydia trachomatis 434/Bu]	75853.6	342	82	79.49
282	CTL0280	signal recognition particle_ subunit FFH/SRP54 [Chlamydia trachomatis 434/Bu]	49704.9	272	67	77.01
64	CTL0055	conserved hypothetical protein [Chlamydia trachomatis 434/Bu]	44582.9	178	46	74.94
379	CTL0377	translation elongation factor P [Chlamydia trachomatis 434/Bu]	20528.8	92	29	66.49
440	CTL0446	magnesium transport protein [Chlamydia trachomatis 434/Bu]	51411.3	190	48	53.83
5	pL2-03	B0BCM3_CHLT2 Virulence plasmid helicase;	51457	177	46	64.08
784	CTL0795	UDP-3-O-[3-hydroxymyristoyl] N-acetylglucosamine deacetylase [Chlamydia trachomatis 434/Bu]	31297.8	53	15	61.89
548	CTL0554	valyl-tRNA synthetase [Chlamydia trachomatis 434/Bu]	107103	281	72	49.41
269	CTL0267	putative integral membrane protein [Chlamydia trachomatis 434/Bu]	29972.6	58	15	50.76
23	CTL0014	conserved hypothetical protein [Chlamydia trachomatis 434/Bu]	51478.2	89	24	42.7
328	CTL0327	1-deoxy-D-xylulose 5-phosphate reductoisomerase [Chlamydia trachomatis 434/Bu]	41758.5	170	42	51.98
20	CTL0011	DNA topoisomerase I [Chlamydia trachomatis 434/Bu]	96705.5	345	102	62.19
650	CTL0660	23S rRNA methyltransferase [Chlamydia trachomatis 434/Bu]	30135.7	73	20	55.39
754	CTL0765	conserved hypothetical protein [Chlamydia trachomatis 434/Bu]	17709.1	167	46	94.63
62	CTL0053	conserved hypothetical protein [Chlamydia trachomatis 434/Bu]	53945.5	179	47	78.47
475	CTL0480	candidate inclusion membrane protein [Chlamydia trachomatis 434/Bu]	20777.1	92	19	62.24
557	CTL0563	putative exported protein [Chlamydia trachomatis 434/Bu]	26290.3	50	11	35.59
325	CTL0324	ABC transport protein_ ATP-binding component [Chlamydia trachomatis 434/Bu]	28947.5	120	34	62.93
240	CTL0233	putative exported protease [Chlamydia trachomatis 434/Bu]	67280.8	232	55	66.56
882	CTL0895	conserved hypothetical protein [Chlamydia trachomatis 434/Bu]	9244.7	61	16	41.67
51	CTL0042	putative serine/threonine-protein kinase (TTSS effector protein) [Chlamydia trachomatis 434/Bu]	55968.5	109	31	37.76
178	CTL0169	peptidyl-tRNA hydrolase [Chlamydia trachomatis 434/Bu]	19963	67	17	59.22
698	CTL0708a	protein translocase (secFG fusion protein) [Chlamydia trachomatis 434/Bu]	156503	481	134	52.43	761
588	CTL0594	2-oxoisovalerate dehydrogenase alpha subunit [Chlamydia trachomatis 434/Bu]	74457	140	37	39.68
126	CTL0117	transcription-repair coupling factor [Chlamydia trachomatis 434/Bu]	121163	364	85	60.61
519	CTL0524	S-adenosyl-L-methionine-dependent methyltransferase [Chlamydia trachomatis 434/Bu]	34017.1	103	24	57.67
748	CTL0759	replicative DNA helicase [Chlamydia trachomatis 434/Bu]	53366.3	169	48	73.52
493	CTL0498	pyruvate dehydrogenase E1 component beta subunit [Chlamydia trachomatis 434/Bu]	36168	112	30	49.7
82	CTL0073	polyA polymerase [Chlamydia trachomatis 434/Bu]	46553	128	35	58.54
525	CTL0530	Na(+)-translocating NADH-quinone reductase subunit B [Chlamydia trachomatis 434/Bu]	54946.9	122	29	38.77
520	CTL0525	conserved hypothetical protein [Chlamydia trachomatis 434/Bu]	21558.5	105	28	71.28
551	CTL0557	V-type sodium ATP synthase subunit I [Chlamydia trachomatis 434/Bu]	73285.5	88	19	18.64
727	CTL0738	putative DNA methyltransferase [Chlamydia trachomatis 434/Bu]	19174.4	51	17	72.35
529	CTL0534	glycine cleavage system H protein [Chlamydia trachomatis 434/Bu]	13146.9	22	4	22.22
652	CTL0662	riboflavin synthase alpha chain [Chlamydia trachomatis 434/Bu]	22122.9	99	24	72.36
703	CTL0713	1-acyl-sn-glycerol-3-phosphate acyltransferase [Chlamydia trachomatis 434/Bu]	23825	104	33	66.2
386	CTL0384	putative ABC-membrane transport protein_ inner membrane component [Chlamydia trachomatis 434/Bu]	23602.2	43	8	38.79
505	CTL0510	putative cysteine desulfurase [Chlamydia trachomatis 434/Bu]	40244.7	201	44	64.97
714	CTL0724	hydrolase_ haloacid dehalogenase-like family [Chlamydia trachomatis 434/Bu]	26188	109	27	64.73
90	CTL0081	conserved hypothetical protein [Chlamydia trachomatis 434/Bu]	44048	188	55	78.97
647	CTL0657	lipoamide acyltransferase component (E2) of branched-chain alpha-keto acid dehydrogenase complex [Chlamydia trachomatis 434/Bu]	42534.9	159	39	69.59
330	CTL0329	exported protein [Chlamydia trachomatis 434/Bu]	36478.4	197	50	51.38
574	CTL0582	triosephosphate isomerase [Chlamydia trachomatis 434/Bu]	29776.1	165	35	57.3
659	CTL0669	polymorphic outer membrane protein [Chlamydia trachomatis 434/Bu]	105625	394	108	64
766	CTL0777	SSU ribosomal protein S8P [Chlamydia trachomatis 434/Bu]	15069.9	56	15	65.41
534	CTL0539	tRNA (5-methylaminomethyl-2-thiouridylate)-methyltransferase [Chlamydia trachomatis 434/Bu]	40174.2	196	59	79.61
697	CTL0707	single-stranded-DNA-specific exonuclease [Chlamydia trachomatis 434/Bu]	64550.3	260	63	60.1
236	CTL0231	sulfate transporter [Chlamydia trachomatis 434/Bu]	61652.6	122	31	35.1
10	CTL0001	delta-aminolevulinic acid dehydratase [Chlamydia trachomatis 434/Bu]	37725.8	165	40	78.99
666	CTL0676	LSU ribosomal protein L27P [Chlamydia trachomatis 434/Bu]	8916.27	48	10	56.63	1759
125	CTL0116	uroporphyrinogen decarboxylase [Chlamydia trachomatis 434/Bu]	37703.5	156	40	47.92	761

[truncated: 2 more sheets: S1j. RB-Biol (2), Tech (1), S1k. RB-Biol (2), Tech (2)]
